# Supplementary material for: Revision of the fern genus Orthiopteris (Saccolomataceae) in Malesia and adjacent regions
Source: PhytoKeys. 2015 Jul 21;(53):39–71. doi: 10.3897/phytokeys.53.4955 (PMC4547023; doi:10.3897/phytokeys.53.4955)
Supplement: XML Treatment for Orthiopteris [file phytokeys.53.4955-treatment1.xml]

<!DOCTYPE tp:taxon-treatment
  PUBLIC "-//TaxonX//DTD Taxonomic Treatment Publishing DTD v0 20100105//EN" "tax-treatment-NSO.dtd">
<tp:taxon-treatment xmlns:tp="http://www.plazi.org/taxpub"><tp:treatment-meta><kwd-group><label>Taxon classification</label><kwd><named-content content-type="kingdom">Plantae</named-content></kwd><kwd><named-content content-type="order">Polypodiales</named-content></kwd><kwd><named-content content-type="family">Saccolomataceae</named-content></kwd></kwd-group><mixed-citation publication-type="journal"><person-group><name><surname>Luong</surname><given-names>Thien Tam</given-names></name><name><surname>Hovenkamp</surname><given-names>Peter H.</given-names></name><name><surname>Sosef</surname><given-names>Marc S. M.</given-names></name></person-group><article-title>Revision of the fern genus <italic><tp:taxon-name><tp:taxon-name-part taxon-name-part-type="genus">Orthiopteris</tp:taxon-name-part></tp:taxon-name></italic> (<tp:taxon-name><tp:taxon-name-part taxon-name-part-type="family">Saccolomataceae</tp:taxon-name-part></tp:taxon-name>) in Malesia and adjacent regions</article-title><source>PhytoKeys</source><day>21</day><month>7</month><year>2015</year><volume>2015</volume><issue>53</issue><fpage>39</fpage><lpage>71</lpage><pub-id pub-id-type="doi">10.3897/phytokeys.53.4955</pub-id></mixed-citation></tp:treatment-meta><tp:nomenclature><tp:taxon-name>
                        <tp:taxon-name-part taxon-name-part-type="genus">Orthiopteris</tp:taxon-name-part>
                    </tp:taxon-name><tp:taxon-authority>Copel.</tp:taxon-authority><tp:nomenclature-citation-list><tp:nomenclature-citation><tp:taxon-name><tp:taxon-name-part taxon-name-part-type="genus">Orthiopteris</tp:taxon-name-part></tp:taxon-name><comment> Copel., Bernice P. Bishop Mus. Bull. 59: 14. 1929a. Type: <italic><tp:taxon-name><tp:taxon-name-part taxon-name-part-type="genus">Davallia</tp:taxon-name-part> <tp:taxon-name-part taxon-name-part-type="species">ferulacea</tp:taxon-name-part></tp:taxon-name></italic> T. Moore = <italic><tp:taxon-name><tp:taxon-name-part taxon-name-part-type="genus">Orthiopteris</tp:taxon-name-part> <tp:taxon-name-part taxon-name-part-type="species">ferulacea</tp:taxon-name-part></tp:taxon-name></italic> (T. Moore) Copel.</comment></tp:nomenclature-citation><tp:nomenclature-citation><tp:taxon-name><tp:taxon-name-part taxon-name-part-type="genus">Ithycaulon</tp:taxon-name-part></tp:taxon-name><comment> auct. non Copel., Univ. Cal. Publ. Bot. 16: 79. 1929b. Type: <italic><tp:taxon-name><tp:taxon-name-part taxon-name-part-type="genus">Davallia</tp:taxon-name-part> <tp:taxon-name-part taxon-name-part-type="species">moluccana</tp:taxon-name-part></tp:taxon-name></italic> Blume = <italic><tp:taxon-name><tp:taxon-name-part taxon-name-part-type="genus">Ithycaulon</tp:taxon-name-part> <tp:taxon-name-part taxon-name-part-type="species">moluccanum</tp:taxon-name-part></tp:taxon-name></italic> (Blume) Copel.</comment></tp:nomenclature-citation><tp:nomenclature-citation><tp:taxon-name>
                        <tp:taxon-name-part taxon-name-part-type="genus">Orthiopteris</tp:taxon-name-part>
                    </tp:taxon-name><comment>See also Excluded names.</comment></tp:nomenclature-citation></tp:nomenclature-citation-list></tp:nomenclature><tp:treatment-sec sec-type="Description"><title>Description.</title><p>Rhizome erect, stout, forming a trunk (2–)20–50(–100) cm high, in cross section showing two complete rings of vascular bundles, partly covered with scales, roots inserted on all sides of the rhizome especially in the older parts. Rhizome scales appressed at base, mostly basifix, pseudopeltate to peltate, mostly narrow lanceolate with long attenuate tips, thick, stiff, brittle, dark brown. Fronds tufted, erect, monomorphic. <!--PageBreak-->Stipes (10–)30–70(–90) cm long, 0.4–0.8 cm thick (at base), scaly or slightly roughened due to scale traces towards base, greenish-brown. Lamina tri- to quadripinnate, anadromous, deltoid or lanceolate, gradually attenuate towards apex, (30–)100–150(–200) × (30–)40–60(–100) cm, herbaceous to papyraceous, bright-green to brownish–green when dry, abaxial surface sometimes with scattered small scales. Segments alternating, the acroscopic sides of all divisions larger than basiscopic sides, except for the first basiscopic pinnules of the lowest two pinnae; ultimate segments sessile or very short stalked, trapeziform, asymmetric at base, shallowly to deeply lobed. Rachis and costae grooved on adaxial surface, veins dichotomously forked, free. Sori terminal on veins, apical or lateral on the lobe, marginal to sub-marginal, reflexed or not when dry, funnelform, obovate or elliptic, formed by an outer indusium continuous with the lamina and an inner indusium, affixed at sides and usually with same colour as the vein. Sporangia (3–)5–15(–30) per sorus, immersed within indusium when young, exserted when mature. Annulus cells 16–24, more or less equal to distinctly unequal in size. Spores tetrahedral-globose, 25–38 µm in polar view, 20–25 µm in lateral view; perispore surface ornamented with branching sinuous ridges, exospore smooth or weakly scabrate.</p></tp:treatment-sec><tp:treatment-sec sec-type="Geographical distribution"><title>Geographical distribution.</title><p><italic><tp:taxon-name><tp:taxon-name-part taxon-name-part-type="genus">Orthiopteris</tp:taxon-name-part></tp:taxon-name></italic> has seven species occurring in the Malay-Pacific region, one of which is widespread in the area and consists of a number of geographically more or less weakly delimited varieties (Figure <xref ref-type="fig" rid="F7">7</xref>), the remaining six are more or less narrow endemics in the eastern part of the region (Figure <xref ref-type="fig" rid="F8">8</xref>). On Madagascar, there is a single species.</p><fig id="F7" position="float" orientation="portrait"><label>Figure 7.</label><caption><p>Distribution of <italic><tp:taxon-name><tp:taxon-name-part taxon-name-part-type="genus">Orthiopteris</tp:taxon-name-part></tp:taxon-name></italic> excl. <italic><tp:taxon-name><tp:taxon-name-part taxon-name-part-type="genus">Saccoloma</tp:taxon-name-part></tp:taxon-name></italic>.</p></caption><graphic xmlns:xlink="http://www.w3.org/1999/xlink" xlink:href="phytokeys-053-039-g007.jpg" position="float" orientation="portrait" xlink:type="simple" id="oo_47609.jpg"/></fig><fig id="F8" position="float" orientation="portrait"><label>Figure 8.</label><caption><p>Distribution of <italic><tp:taxon-name><tp:taxon-name-part taxon-name-part-type="genus">Orthiopteris</tp:taxon-name-part> <tp:taxon-name-part taxon-name-part-type="species">campylura</tp:taxon-name-part></tp:taxon-name></italic> and its varieties.</p></caption><graphic xmlns:xlink="http://www.w3.org/1999/xlink" xlink:href="phytokeys-053-039-g008.jpg" position="float" orientation="portrait" xlink:type="simple" id="oo_47610.jpg"/></fig></tp:treatment-sec><tp:treatment-sec sec-type="Key to the species"><title>Key to the species</title><table-wrap content-type="key" position="anchor" orientation="portrait"><table id="TID0EOLAC" rules="all"><tbody><tr><td rowspan="1" colspan="1">1</td><td rowspan="1" colspan="1">Ultimate segments of fronds finely dissected, distance from base of sinuses to the nearest costule 0.1 mm or less; lobes usually with a single unbranched vein, or with 1–2 additional veins</td><td rowspan="1" colspan="1"><bold>2</bold></td></tr><tr><td rowspan="1" colspan="1">–</td><td rowspan="1" colspan="1">Ultimate segments of fronds not finely dissected, distance from base of sinuses to the nearest costule more than 0.1 mm (usually more than 0.5 mm); lobes with veins pinnately branched into more than 3 veins</td><td rowspan="1" colspan="1"><bold>5</bold></td></tr><tr><td rowspan="1" colspan="1">2</td><td rowspan="1" colspan="1">Ultimate segments completely dissected to the veins, thus forming a single lobe for each vein, lobe not narrowed toward base; sori equal to or wider than the sterile lamina part below its base</td><td rowspan="1" colspan="1"><bold>3</bold></td></tr><tr><td rowspan="1" colspan="1">–</td><td rowspan="1" colspan="1">Ultimate segments not completely dissected to the veins, with 2–3 veins per lobe, lobe narrowed towards base; sori narrower than the sterile lamina part below its base</td><td rowspan="1" colspan="1"><bold>4</bold></td></tr><tr><td rowspan="1" colspan="1">3</td><td rowspan="1" colspan="1">Sori elliptic-obovate, not reflexed when dried; inner indusium extending into a narrow tongue. Plant including rhizome not more than 1 m tall; stipes slender, 1–2 mm thick</td><td rowspan="1" colspan="1"><bold>3. <italic><tp:taxon-name><tp:taxon-name-part taxon-name-part-type="genus">Orthiopteris</tp:taxon-name-part> <tp:taxon-name-part taxon-name-part-type="species">ferulacea</tp:taxon-name-part></tp:taxon-name></italic></bold></td></tr><tr><td rowspan="1" colspan="1">–</td><td rowspan="1" colspan="1">Sori funnelform, reflexed when dried, inner indusium extending into a narrow tongue. Plant including rhizome more than 1 m tall; stipes thicker than 2 mm</td><td rowspan="1" colspan="1"><bold>8. <italic><tp:taxon-name><tp:taxon-name-part taxon-name-part-type="genus">Orthiopteris</tp:taxon-name-part> <tp:taxon-name-part taxon-name-part-type="species">trichophylla</tp:taxon-name-part></tp:taxon-name></italic></bold></td></tr><tr><td rowspan="1" colspan="1"><!--PageBreak-->4</td><td rowspan="1" colspan="1">Outer indusium asymmetric; inner indusium lobed with lobe less than 2/3 width of sorus. Angle between ultimate segment and costa usually larger than 40°</td><td rowspan="1" colspan="1"><bold>2. <italic><tp:taxon-name><tp:taxon-name-part taxon-name-part-type="genus">Orthiopteris</tp:taxon-name-part> <tp:taxon-name-part taxon-name-part-type="species">cicutarioides</tp:taxon-name-part></tp:taxon-name></italic></bold></td></tr><tr><td rowspan="1" colspan="1">–</td><td rowspan="1" colspan="1">Outer indusium symmetric; inner indusium obtuse, if lobed then lobe shallow and more than 2/3 width of sorus. Angle between ultimate segment and costa smaller than 40°</td><td rowspan="1" colspan="1"><bold>7. <italic><tp:taxon-name><tp:taxon-name-part taxon-name-part-type="genus">Orthiopteris</tp:taxon-name-part> <tp:taxon-name-part taxon-name-part-type="species">tenuis</tp:taxon-name-part></tp:taxon-name></italic></bold></td></tr><tr><td rowspan="1" colspan="1">5</td><td rowspan="1" colspan="1">Lamina margin with distinct yellow cartilaginous border; inner indusium extending into a narrow tongue about half the length of the entire sorus; sori elliptic to obovate</td><td rowspan="1" colspan="1"><bold>4. <italic><tp:taxon-name><tp:taxon-name-part taxon-name-part-type="genus">Orthiopteris</tp:taxon-name-part> <tp:taxon-name-part taxon-name-part-type="species">firma</tp:taxon-name-part></tp:taxon-name></italic></bold></td></tr><tr><td rowspan="1" colspan="1">–</td><td rowspan="1" colspan="1">Lamina margin without distinct yellow cartilaginous border; inner indusium not extending into a narrow tongue, but truncate or with a shallow, obtuse lobe (about 1/4–1/3 length of sorus); sori funnelform</td><td rowspan="1" colspan="1"><bold>6</bold></td></tr><tr><td rowspan="1" colspan="1">6</td><td rowspan="1" colspan="1">Inner indusium distinctly shorter than outer, if almost equal then lamina thick and finely dissected</td><td rowspan="1" colspan="1"><bold>7</bold></td></tr><tr><td rowspan="1" colspan="1">–</td><td rowspan="1" colspan="1">Inner indusium equal as or little shorter than outer, at least 2/3 as long; lamina thin and not finely dissected</td><td rowspan="1" colspan="1"><bold>8</bold></td></tr><tr><td rowspan="1" colspan="1">7</td><td rowspan="1" colspan="1">Lamina 140–150 cm wide, as wide as long or wider, papyraceous, thin; ultimate segments stalked, wide trapeziform; veins darker than lamina; sori nearly as wide as long, fertile vein swollen at the joint with base of sori; inner indusium emarginate and irregularly eroded, not lobed</td><td rowspan="1" colspan="1"><bold>5. <italic><tp:taxon-name><tp:taxon-name-part taxon-name-part-type="genus">Orthiopteris</tp:taxon-name-part> <tp:taxon-name-part taxon-name-part-type="species">henriettae</tp:taxon-name-part></tp:taxon-name></italic></bold></td></tr><tr><td rowspan="1" colspan="1">–</td><td rowspan="1" colspan="1">Lamina 40–50 cm wide, longer than wide, herbaceous, not thin; ultimate segments sessile or very short stalked, narrow trapeziform; veins lighter than lamina; sori 2/3 as wide as long; fertile vein not swollen at the joint with base of sori; inner indusium entire, forming a shallow lobe.</td><td rowspan="1" colspan="1"><bold>7. <italic><tp:taxon-name><tp:taxon-name-part taxon-name-part-type="genus">Orthiopteris</tp:taxon-name-part> <tp:taxon-name-part taxon-name-part-type="species">tenuis</tp:taxon-name-part></tp:taxon-name></italic></bold></td></tr><tr><td rowspan="1" colspan="1">8</td><td rowspan="1" colspan="1">Abaxial surface of lamina with scattered irregular triangular scales; apex of inner indusium lobed and eroded. Sori situated on both acroscopic and basiscopic sides of lobes</td><td rowspan="1" colspan="1"><bold>6. <italic><tp:taxon-name><tp:taxon-name-part taxon-name-part-type="genus">Orthiopteris</tp:taxon-name-part> <tp:taxon-name-part taxon-name-part-type="species">samoensis</tp:taxon-name-part></tp:taxon-name></italic></bold></td></tr><tr><td rowspan="1" colspan="1">–</td><td rowspan="1" colspan="1">Abaxial surface of lamina without scales or with few hair-like scales; apex of inner indusium often entire and obtuse to truncate, if single-lobed then sori situated mostly on acroscopic side of lobes</td><td rowspan="1" colspan="1"><bold>9</bold></td></tr><tr><td rowspan="1" colspan="1">9</td><td rowspan="1" colspan="1">Sori asymmetric; inner indusium with single lobe; lobe width less than 2/3 width of sorus</td><td rowspan="1" colspan="1"><bold>10</bold></td></tr><tr><td rowspan="1" colspan="1">–</td><td rowspan="1" colspan="1">Sori symmetric, inner indusium obtuse to truncate, if forming a lobe then lobe width at least 2/3 width of sorus</td><td rowspan="1" colspan="1"><bold>11</bold></td></tr><tr><td rowspan="1" colspan="1">10</td><td rowspan="1" colspan="1">Sori 0.6 mm or more wide</td><td rowspan="1" colspan="1"><bold>12</bold></td></tr><tr><td rowspan="1" colspan="1">–</td><td rowspan="1" colspan="1">Sori not wider than 0.6 mm</td><td rowspan="1" colspan="1"><bold>1d. <tp:taxon-name><tp:taxon-name-part taxon-name-part-type="genus">Orthiopteris</tp:taxon-name-part> <tp:taxon-name-part taxon-name-part-type="species">campylura</tp:taxon-name-part> <tp:taxon-name-part taxon-name-part-type="infraspecific-rank">var.</tp:taxon-name-part> <tp:taxon-name-part taxon-name-part-type="variety">insularis</tp:taxon-name-part></tp:taxon-name></bold></td></tr><tr><td rowspan="1" colspan="1">11</td><td rowspan="1" colspan="1">Sori strongly reflexed when dry</td><td rowspan="1" colspan="1"><bold>1c. <tp:taxon-name><tp:taxon-name-part taxon-name-part-type="genus">Orthiopteris</tp:taxon-name-part> <tp:taxon-name-part taxon-name-part-type="species">campylura</tp:taxon-name-part> <tp:taxon-name-part taxon-name-part-type="infraspecific-rank">var.</tp:taxon-name-part> <tp:taxon-name-part taxon-name-part-type="variety">kingii</tp:taxon-name-part></tp:taxon-name></bold></td></tr><tr><td rowspan="1" colspan="1">–</td><td rowspan="1" colspan="1">Sori in the plane of the lamina when dry</td><td rowspan="1" colspan="1"><bold>1a. <tp:taxon-name><tp:taxon-name-part taxon-name-part-type="genus">Orthiopteris</tp:taxon-name-part> <tp:taxon-name-part taxon-name-part-type="species">campylura</tp:taxon-name-part> <tp:taxon-name-part taxon-name-part-type="infraspecific-rank">var.</tp:taxon-name-part> <tp:taxon-name-part taxon-name-part-type="variety">campylura</tp:taxon-name-part></tp:taxon-name></bold></td></tr><tr><td rowspan="1" colspan="1">12</td><td rowspan="1" colspan="1">Lobes of ultimate segments blunt, obtuse; sori longer than wide; outer indusium not confluent with lamina margin on one side but incised</td><td rowspan="1" colspan="1"><bold>1e. <tp:taxon-name><tp:taxon-name-part taxon-name-part-type="genus">Orthiopteris</tp:taxon-name-part> <tp:taxon-name-part taxon-name-part-type="species">campylura</tp:taxon-name-part> <tp:taxon-name-part taxon-name-part-type="infraspecific-rank">var.</tp:taxon-name-part> <tp:taxon-name-part taxon-name-part-type="variety">laxa</tp:taxon-name-part></tp:taxon-name></bold></td></tr><tr><td rowspan="1" colspan="1">–</td><td rowspan="1" colspan="1">Lobules of ultimate segments acute; sori almost as wide as long; outer indusium confluent with lamina margin on one side</td><td rowspan="1" colspan="1"><bold>1b. <tp:taxon-name><tp:taxon-name-part taxon-name-part-type="genus">Orthiopteris</tp:taxon-name-part> <tp:taxon-name-part taxon-name-part-type="species">campylura</tp:taxon-name-part> <tp:taxon-name-part taxon-name-part-type="infraspecific-rank">var.</tp:taxon-name-part> <tp:taxon-name-part taxon-name-part-type="variety">caudata</tp:taxon-name-part></tp:taxon-name></bold></td></tr><!--PageBreak--></tbody></table></table-wrap></tp:treatment-sec></tp:taxon-treatment>
