# Supplementary material for: Revision of the fern genus Orthiopteris (Saccolomataceae) in Malesia and adjacent regions
Source: PhytoKeys. 2015 Jul 21;(53):39–71. doi: 10.3897/phytokeys.53.4955 (PMC4547023; doi:10.3897/phytokeys.53.4955)
Supplement: XML Treatment for Orthiopteris campylura [file phytokeys.53.4955-treatment2.xml]

<!DOCTYPE tp:taxon-treatment
  PUBLIC "-//TaxonX//DTD Taxonomic Treatment Publishing DTD v0 20100105//EN" "tax-treatment-NSO.dtd">
<tp:taxon-treatment xmlns:tp="http://www.plazi.org/taxpub"><tp:treatment-meta><kwd-group><label>Taxon classification</label><kwd><named-content content-type="kingdom">Plantae</named-content></kwd><kwd><named-content content-type="order">Polypodiales</named-content></kwd><kwd><named-content content-type="family">Saccolomataceae</named-content></kwd></kwd-group><mixed-citation publication-type="journal"><person-group><name><surname>Luong</surname><given-names>Thien Tam</given-names></name><name><surname>Hovenkamp</surname><given-names>Peter H.</given-names></name><name><surname>Sosef</surname><given-names>Marc S. M.</given-names></name></person-group><article-title>Revision of the fern genus <italic><tp:taxon-name><tp:taxon-name-part taxon-name-part-type="genus">Orthiopteris</tp:taxon-name-part></tp:taxon-name></italic> (<tp:taxon-name><tp:taxon-name-part taxon-name-part-type="family">Saccolomataceae</tp:taxon-name-part></tp:taxon-name>) in Malesia and adjacent regions</article-title><source>PhytoKeys</source><day>21</day><month>7</month><year>2015</year><volume>2015</volume><issue>53</issue><fpage>39</fpage><lpage>71</lpage><pub-id pub-id-type="doi">10.3897/phytokeys.53.4955</pub-id></mixed-citation></tp:treatment-meta><tp:nomenclature><label>1.</label><tp:taxon-name>
                        <tp:taxon-name-part taxon-name-part-type="genus">Orthiopteris</tp:taxon-name-part>
                        <tp:taxon-name-part taxon-name-part-type="species">campylura</tp:taxon-name-part>
                    </tp:taxon-name><tp:taxon-authority>(Kunze) Copel., Fern Fl. Philip. 1: 87. 1958.</tp:taxon-authority><tp:nomenclature-citation-list><tp:nomenclature-citation><tp:taxon-name><tp:taxon-name-part taxon-name-part-type="genus">Davallia</tp:taxon-name-part> <tp:taxon-name-part taxon-name-part-type="species">inaequalis</tp:taxon-name-part> <tp:taxon-name-part taxon-name-part-type="infraspecific-rank">var.</tp:taxon-name-part> <tp:taxon-name-part taxon-name-part-type="variety">minor</tp:taxon-name-part></tp:taxon-name><comment> Hook., Sp. Fil. 1: 180, pl. 58A. 1846. Lectotype (selected here): PHILIPPINES. Luzon, <italic>Cuming 119</italic> (K, on 2 sheets: K000794851*, K000794853*, isolectotypes: K: K000794864*, MICH: MICH1259585*).</comment></tp:nomenclature-citation><tp:nomenclature-citation><tp:taxon-name><tp:taxon-name-part taxon-name-part-type="genus">Davallia</tp:taxon-name-part> <tp:taxon-name-part taxon-name-part-type="species">campylura</tp:taxon-name-part></tp:taxon-name><comment> Kunze, Bot. Zeitung (Berlin) 8: 132. 1850. Lectotype (selected here): PHILIPPINES. Luzon, <italic>Cuming 119</italic> (herb. Kunze, not traced, isolectotypes: K: K000794851*, K000794853*, K000794864*, MICH: MICH1259585*, see below).</comment></tp:nomenclature-citation><tp:nomenclature-citation><tp:taxon-name><tp:taxon-name-part taxon-name-part-type="genus">Saccoloma</tp:taxon-name-part> <tp:taxon-name-part taxon-name-part-type="species">campylurum</tp:taxon-name-part></tp:taxon-name><comment> (Kunze) Mett. Ann. Sci. Nat. Bot. sér. 4, 15: 80. 1861. Type. Based on <italic><tp:taxon-name><tp:taxon-name-part taxon-name-part-type="genus">Davallia</tp:taxon-name-part> <tp:taxon-name-part taxon-name-part-type="species">campylura</tp:taxon-name-part></tp:taxon-name></italic> Kunze</comment></tp:nomenclature-citation><tp:nomenclature-citation><tp:taxon-name><tp:taxon-name-part taxon-name-part-type="genus">Saccoloma</tp:taxon-name-part> <tp:taxon-name-part taxon-name-part-type="species">moluccanum</tp:taxon-name-part> <tp:taxon-name-part taxon-name-part-type="basionym-authority">(Blume)</tp:taxon-name-part> <tp:taxon-name-part taxon-name-part-type="authority">Mett. in Kuhn</tp:taxon-name-part> <tp:taxon-name-part taxon-name-part-type="infraspecific-rank">var.</tp:taxon-name-part> <tp:taxon-name-part taxon-name-part-type="variety">stenolobum</tp:taxon-name-part></tp:taxon-name><comment> Christ, Bull. Herb. Boissier, ser. 2 6: 1005. 1906. Type. PHILIPPINES. Mabacal/Rizal, III, 1906, Loher s.n. (holo: P, on 4 sheets: P01566098*, P01566099*, P01566100*, P01566101*).</comment></tp:nomenclature-citation><tp:nomenclature-citation><tp:taxon-name><tp:taxon-name-part taxon-name-part-type="genus">Saccoloma</tp:taxon-name-part> <tp:taxon-name-part taxon-name-part-type="species">minus</tp:taxon-name-part></tp:taxon-name><comment> (Hook.) C.Chr., Gard. Bull. Straits Settlem. 4: 399. 1929. Type. Based on <tp:taxon-name><tp:taxon-name-part taxon-name-part-type="infraspecific-rank">var.</tp:taxon-name-part> <tp:taxon-name-part taxon-name-part-type="variety">minor</tp:taxon-name-part></tp:taxon-name> Hook.</comment></tp:nomenclature-citation><tp:nomenclature-citation><tp:taxon-name><tp:taxon-name-part taxon-name-part-type="genus">Ithycaulon</tp:taxon-name-part> <tp:taxon-name-part taxon-name-part-type="species">minus</tp:taxon-name-part></tp:taxon-name><comment> (Hook.) C.Chr., Index. Fil. Suppl. 3: 116. 1934. Type. Based on <tp:taxon-name><tp:taxon-name-part taxon-name-part-type="infraspecific-rank">var.</tp:taxon-name-part> <tp:taxon-name-part taxon-name-part-type="variety">minor</tp:taxon-name-part></tp:taxon-name> Hook.</comment></tp:nomenclature-citation><tp:nomenclature-citation><tp:taxon-name><tp:taxon-name-part taxon-name-part-type="genus">Orthiopteris</tp:taxon-name-part> <tp:taxon-name-part taxon-name-part-type="species">minor</tp:taxon-name-part></tp:taxon-name><comment> (Hook.) Copel., Gen. Fil.: 50. 1947. Type. Based on <tp:taxon-name><tp:taxon-name-part taxon-name-part-type="infraspecific-rank">var.</tp:taxon-name-part> <tp:taxon-name-part taxon-name-part-type="variety">minor</tp:taxon-name-part></tp:taxon-name> Hook.</comment></tp:nomenclature-citation></tp:nomenclature-citation-list></tp:nomenclature><tp:treatment-sec sec-type="Type"><title>Type.</title><p>PHILIPPINES. Luzon, <italic>Cuming 119</italic></p><p>(K000794851 [<ext-link xmlns:xlink="http://www.w3.org/1999/xlink" ext-link-type="uri" xlink:href="http://specimens.kew.org/herbarium/K000794851" xlink:type="simple">http://specimens.kew.org/herbarium/K000794851</ext-link>],</p><p>K000794853 [<ext-link xmlns:xlink="http://www.w3.org/1999/xlink" ext-link-type="uri" xlink:href="http://specimens.kew.org/herbarium/K000794853" xlink:type="simple">http://specimens.kew.org/herbarium/K000794853</ext-link>],</p><p>K000794864 [<ext-link xmlns:xlink="http://www.w3.org/1999/xlink" ext-link-type="uri" xlink:href="http://specimens.kew.org/herbarium/K000794864" xlink:type="simple">http://specimens.kew.org/herbarium/K000794864</ext-link>];</p><p>MICH, 1259585 [<ext-link xmlns:xlink="http://www.w3.org/1999/xlink" ext-link-type="uri" xlink:href="http://quod.lib.umich.edu/h/herb2ic/x-mich1259585/mich1259585.tif" xlink:type="simple">http://quod.lib.umich.edu/h/herb2ic/x-mich1259585/mich1259585.tif</ext-link>]).</p><p>non <italic><tp:taxon-name><tp:taxon-name-part taxon-name-part-type="genus">Saccoloma</tp:taxon-name-part> <tp:taxon-name-part taxon-name-part-type="species">alatum</tp:taxon-name-part></tp:taxon-name></italic> (Heward) (J. Sm.) Mett., Ann. Sci. Nat., Bot. sér. 4, 15: 80. 1861, nec <italic><tp:taxon-name><tp:taxon-name-part taxon-name-part-type="genus">Microlepia</tp:taxon-name-part> <tp:taxon-name-part taxon-name-part-type="species">alata</tp:taxon-name-part></tp:taxon-name></italic> J. Sm., J. Bot. (Hooker) 3: 416. 1841, which is based on <italic><tp:taxon-name><tp:taxon-name-part taxon-name-part-type="genus">Davallia</tp:taxon-name-part> <tp:taxon-name-part taxon-name-part-type="species">alata</tp:taxon-name-part></tp:taxon-name></italic> Heward, Mag. Nat. Hist. &amp; J. Zool. II. ser. 2, 2: 465. 1838, nom. illeg, non <xref ref-type="bibr" rid="B4">Blume (1828)</xref>.</p><p>Type. Jamaica, <italic>Heward</italic>. John <xref ref-type="bibr" rid="B51">Smith (1841)</xref> applied this name to the Asiatic specimen (<italic>Cuming 119</italic>, Luzon, Philippines) but as Smith’s the name is validated by Heward’s description it is typified by the Heward specimen from Jamaica.</p></tp:treatment-sec><tp:treatment-sec sec-type="Description"><title>Description.</title><p>Rhizome erect, rising at least 20 cm above ground, diameter 1.5 cm. Rhizome scales pseudopeltate to peltate, 4–7 × 1.0–1.7 mm, narrowly lanceolate, attenuate toward apex. Fronds 100–130 × 40–50 cm; stipes slender, 37–40 cm long, 0.5 –1 cm across (at base), dark brown; lamina deltoid, tripinnate, 70–100 × 40–50 cm, rather thick herbaceous, rigid, brown-green when dry, scaly; pinnae at 40–45° to rachis, largest at base, slightly overlapping, stalked 1 cm, including stalk up to 23–25 × 9–10 cm, lanceolate, first basiscopic pinnules of lowest pinnae enlarged; ultimate <!--PageBreak-->segments 0.9–2.0 × 0.3–0.6 cm, sessile or very short-stalked, oblong trapeziform, apex obtuse to acute, margin with weak cartilaginous border; distance from vein to base of sinuses ca. 1.0 mm; crenate-dentate, shallowly to deeply incised, lobes obtuse to acute, veins in lobes 3–15 forks, light to dark brown, not strongly contrasting with lamina, percurrent. Scales on rachis mostly present at base of pinnae or pinnules, irregularly triangular, basifix, 0.7–0.9 × 0.3–0.4 mm.</p></tp:treatment-sec><tp:treatment-sec sec-type="Distribution"><title>Distribution.</title><p>Sumatra, Peninsular Malaysia (Pahang, Perak, Selangor), Java, Borneo (Sabah, Kalimantan Timur), Philippines (Leyte, Luzon, Mindanao, Negros), Moluccas (Seram), New Guinea, Vanuatu (Aneityum), Fiji (Vanua Levu, Taveuni) (Figure <xref ref-type="fig" rid="F8">8</xref>).</p></tp:treatment-sec><tp:treatment-sec sec-type="Ecology"><title>Ecology.</title><p>Terrestrial, mostly in shaded moist habitats, river banks, moist slopes, ravines etc., in primary or disturbed forest, at 0–2000 m altitude.</p></tp:treatment-sec><tp:treatment-sec sec-type="Discussion"><title>Discussion.</title><p><italic><tp:taxon-name><tp:taxon-name-part taxon-name-part-type="genus">Orthiopteris</tp:taxon-name-part> <tp:taxon-name-part taxon-name-part-type="species">campylura</tp:taxon-name-part></tp:taxon-name></italic> is the most variable species within the genus. It is widely distributed from Western Malesia to Papua New Guinea and the Pacific, existing as different entities in each sub-geographical region, which in many cases have been recognized as individual species. However, we have regularly observed samples that were intermediate between the forms, and accordingly treat them here as varieties rather than as subspecies. Characters of the sori provide the best criteria to distinguish these varieties.</p><p>There are no data that suggest that any of the varieties is distinguished by a different ecology.</p></tp:treatment-sec><tp:treatment-sec><!--Section generated to contain objects referenced in tp:taxon-treatment.--><fig id="F8" position="float" orientation="portrait"><label>Figure 8.</label><caption><p>Distribution of <italic><tp:taxon-name><tp:taxon-name-part taxon-name-part-type="genus">Orthiopteris</tp:taxon-name-part> <tp:taxon-name-part taxon-name-part-type="species">campylura</tp:taxon-name-part></tp:taxon-name></italic> and its varieties.</p></caption><graphic xmlns:xlink="http://www.w3.org/1999/xlink" xlink:href="phytokeys-053-039-g008.jpg" position="float" orientation="portrait" xlink:type="simple" id="oo_47610.jpg"/></fig></tp:treatment-sec><ref-list><ref id="B4"><mixed-citation xmlns:xlink="http://www.w3.org/1999/xlink" xlink:type="simple"><person-group><name name-style="western"><surname>Blume</surname><given-names>CL</given-names></name></person-group> (<year>1828</year>) <source>Enumeratio plantarum Javae et insularum adjacentium : minus cognitarum vel novarum ex herbariis Reinwardtii, Kuhlii, Hasseltii et Blumii curavit Carol. Ludov. Blume</source>. <publisher-name>J.W. van Leeuwen</publisher-name>, <publisher-loc>Leiden</publisher-loc>. </mixed-citation></ref><ref id="B51"><mixed-citation xmlns:xlink="http://www.w3.org/1999/xlink" xlink:type="simple"><person-group><name name-style="western"><surname>Smith</surname><given-names>J</given-names></name></person-group> (<year>1841</year>) <source>Enumeration Filicum Philippinarum. Journal of Botany, (Being a Second Series of the Botanical Miscellany), Containing Figures and Descriptions London</source> <volume>III</volume>: <fpage>393</fpage>–<lpage>422</lpage>. </mixed-citation></ref></ref-list></tp:taxon-treatment>
