# Supplementary material for: Revision of the fern genus Orthiopteris (Saccolomataceae) in Malesia and adjacent regions
Source: PhytoKeys. 2015 Jul 21;(53):39–71. doi: 10.3897/phytokeys.53.4955 (PMC4547023; doi:10.3897/phytokeys.53.4955)
Supplement: XML Treatment for Orthiopteris campylura var. campylura [file phytokeys.53.4955-treatment3.xml]

<!DOCTYPE tp:taxon-treatment
  PUBLIC "-//TaxonX//DTD Taxonomic Treatment Publishing DTD v0 20100105//EN" "tax-treatment-NSO.dtd">
<tp:taxon-treatment xmlns:tp="http://www.plazi.org/taxpub"><tp:treatment-meta><kwd-group><label>Taxon classification</label><kwd><named-content content-type="kingdom">Plantae</named-content></kwd><kwd><named-content content-type="order">Polypodiales</named-content></kwd><kwd><named-content content-type="family">Saccolomataceae</named-content></kwd></kwd-group><mixed-citation publication-type="journal"><person-group><name><surname>Luong</surname><given-names>Thien Tam</given-names></name><name><surname>Hovenkamp</surname><given-names>Peter H.</given-names></name><name><surname>Sosef</surname><given-names>Marc S. M.</given-names></name></person-group><article-title>Revision of the fern genus <italic><tp:taxon-name><tp:taxon-name-part taxon-name-part-type="genus">Orthiopteris</tp:taxon-name-part></tp:taxon-name></italic> (<tp:taxon-name><tp:taxon-name-part taxon-name-part-type="family">Saccolomataceae</tp:taxon-name-part></tp:taxon-name>) in Malesia and adjacent regions</article-title><source>PhytoKeys</source><day>21</day><month>7</month><year>2015</year><volume>2015</volume><issue>53</issue><fpage>39</fpage><lpage>71</lpage><pub-id pub-id-type="doi">10.3897/phytokeys.53.4955</pub-id></mixed-citation></tp:treatment-meta><tp:nomenclature><label>a.</label><tp:taxon-name>
                        <tp:taxon-name-part taxon-name-part-type="genus">Orthiopteris</tp:taxon-name-part>
                        <tp:taxon-name-part taxon-name-part-type="species">campylura</tp:taxon-name-part>
                        <tp:taxon-name-part taxon-name-part-type="infraspecific-rank">var.</tp:taxon-name-part>
                        <tp:taxon-name-part taxon-name-part-type="variety">campylura</tp:taxon-name-part>
                    </tp:taxon-name><xref ref-type="fig" rid="F3">Figs 3a, b</xref><xref ref-type="fig" rid="F6">, 6d</xref></tp:nomenclature><tp:treatment-sec sec-type="Description"><title>Description.</title><p>Sori protruding from the margin on distinct lobes, in one plane with lamina wings, 0.9–1 × 0.5–0.8 mm, symmetric, narrowly funnelform-obovate, widest at mouth; inner indusium brown, firm, equal to outer indusium, sometimes longer, apex similar to outer indusium; outer indusium truncate or obtuse, shallowly undulate; sporangia 7–12 per sorus, capsule globose and rounded at apex, gradually narrowed toward base, indurated annulus cells 15–20, clearly unequal; spores in polar view 35–45 µm, in lateral view 30–33 µm.</p></tp:treatment-sec><tp:treatment-sec sec-type="Distribution"><title>Distribution.</title><p>Philippines (Leyte, Luzon, Mindanao, Negros), Moluccas (Seram), Papua New Guinea (Manus).</p></tp:treatment-sec><tp:treatment-sec sec-type="Discussion"><title>Discussion.</title><p>Although in the shape of inner and outer indusium shape this species resembles <tp:taxon-name><tp:taxon-name-part taxon-name-part-type="genus">Orthiopteris</tp:taxon-name-part> <tp:taxon-name-part taxon-name-part-type="species">campylura</tp:taxon-name-part> <tp:taxon-name-part taxon-name-part-type="infraspecific-rank">var.</tp:taxon-name-part> <tp:taxon-name-part taxon-name-part-type="variety">kingii</tp:taxon-name-part></tp:taxon-name>, the sori are not reflexed but usually flat even when dried. The distribution center of this variety appears to be in the Philippines.</p></tp:treatment-sec><tp:treatment-sec><!--Section generated to contain objects referenced in tp:taxon-treatment.--><fig id="F3" position="float" orientation="portrait"><label>Figure 3.</label><caption><p>Sori of <italic><tp:taxon-name><tp:taxon-name-part taxon-name-part-type="genus">Orthiopteris</tp:taxon-name-part></tp:taxon-name></italic> seen from abaxial side. <bold>a, b</bold> <tp:taxon-name><tp:taxon-name-part taxon-name-part-type="genus">Orthiopteris</tp:taxon-name-part> <tp:taxon-name-part taxon-name-part-type="species">campylura</tp:taxon-name-part> <tp:taxon-name-part taxon-name-part-type="infraspecific-rank">var.</tp:taxon-name-part> <tp:taxon-name-part taxon-name-part-type="variety">campylura</tp:taxon-name-part></tp:taxon-name> (Cuming 119, MICH) <bold>c</bold> <tp:taxon-name><tp:taxon-name-part taxon-name-part-type="genus">Orthiopteris</tp:taxon-name-part> <tp:taxon-name-part taxon-name-part-type="species">campylura</tp:taxon-name-part> <tp:taxon-name-part taxon-name-part-type="infraspecific-rank">var.</tp:taxon-name-part> <tp:taxon-name-part taxon-name-part-type="variety">kingii</tp:taxon-name-part></tp:taxon-name> (Brass 12941, MICH) <bold>d</bold> <italic><tp:taxon-name><tp:taxon-name-part taxon-name-part-type="genus">Orthiopteris</tp:taxon-name-part> <tp:taxon-name-part taxon-name-part-type="species">trichophylla</tp:taxon-name-part></tp:taxon-name></italic> (Brass 12239, L) <bold>e</bold> <italic><tp:taxon-name><tp:taxon-name-part taxon-name-part-type="genus">Orthiopteris</tp:taxon-name-part> <tp:taxon-name-part taxon-name-part-type="species">tenuis</tp:taxon-name-part></tp:taxon-name></italic> (Smith 9154, L) <bold>f</bold> <italic><tp:taxon-name><tp:taxon-name-part taxon-name-part-type="genus">Orthiopteris</tp:taxon-name-part> <tp:taxon-name-part taxon-name-part-type="species">tenuis</tp:taxon-name-part></tp:taxon-name></italic> (Smith 7274, L) <bold>g</bold> <tp:taxon-name><tp:taxon-name-part taxon-name-part-type="genus">Orthiopteris</tp:taxon-name-part> <tp:taxon-name-part taxon-name-part-type="species">campylura</tp:taxon-name-part> <tp:taxon-name-part taxon-name-part-type="infraspecific-rank">var.</tp:taxon-name-part> <tp:taxon-name-part taxon-name-part-type="variety">caudata</tp:taxon-name-part></tp:taxon-name> (Carr 12518, L) <bold>h</bold> <italic><tp:taxon-name><tp:taxon-name-part taxon-name-part-type="genus">Orthiopteris</tp:taxon-name-part> <tp:taxon-name-part taxon-name-part-type="species">cicutarioides</tp:taxon-name-part></tp:taxon-name></italic> (Carr 13257, K) <bold>i, j</bold> <tp:taxon-name><tp:taxon-name-part taxon-name-part-type="genus">Orthiopteris</tp:taxon-name-part> <tp:taxon-name-part taxon-name-part-type="species">campylura</tp:taxon-name-part> <tp:taxon-name-part taxon-name-part-type="infraspecific-rank">var.</tp:taxon-name-part> <tp:taxon-name-part taxon-name-part-type="variety">insularis</tp:taxon-name-part></tp:taxon-name> (Braithwaite 4110, L) <bold>k</bold> <italic><tp:taxon-name><tp:taxon-name-part taxon-name-part-type="genus">Orthiopteris</tp:taxon-name-part> <tp:taxon-name-part taxon-name-part-type="species">tenuis</tp:taxon-name-part></tp:taxon-name></italic> (small segment) (Degener 14648, L) <bold>l</bold> <italic><tp:taxon-name><tp:taxon-name-part taxon-name-part-type="genus">Orthiopteris</tp:taxon-name-part> <tp:taxon-name-part taxon-name-part-type="species">ferulacea</tp:taxon-name-part></tp:taxon-name></italic> (Smith 8932, K) <bold>m, n</bold> <italic><tp:taxon-name><tp:taxon-name-part taxon-name-part-type="genus">Orthiopteris</tp:taxon-name-part> <tp:taxon-name-part taxon-name-part-type="species">firma</tp:taxon-name-part></tp:taxon-name></italic> (Schlechter 14890, L) <bold>o, p</bold> <tp:taxon-name><tp:taxon-name-part taxon-name-part-type="genus">Orthiopteris</tp:taxon-name-part> <tp:taxon-name-part taxon-name-part-type="species">campylura</tp:taxon-name-part> <tp:taxon-name-part taxon-name-part-type="infraspecific-rank">var.</tp:taxon-name-part> <tp:taxon-name-part taxon-name-part-type="variety">laxa</tp:taxon-name-part></tp:taxon-name> (Mueller s.n., L) <bold>q, r</bold> <italic><tp:taxon-name><tp:taxon-name-part taxon-name-part-type="genus">Orthiopteris</tp:taxon-name-part> <tp:taxon-name-part taxon-name-part-type="species">henriettae</tp:taxon-name-part></tp:taxon-name></italic> (Lam &amp; Meeuse 5892, L) <bold>s</bold> <italic><tp:taxon-name><tp:taxon-name-part taxon-name-part-type="genus">Orthiopteris</tp:taxon-name-part> <tp:taxon-name-part taxon-name-part-type="species">henriettae</tp:taxon-name-part></tp:taxon-name></italic>. <bold>t</bold> <italic><tp:taxon-name><tp:taxon-name-part taxon-name-part-type="genus">Orthiopteris</tp:taxon-name-part> <tp:taxon-name-part taxon-name-part-type="species">samoensis</tp:taxon-name-part></tp:taxon-name></italic> (Reinecke 97a, L) <bold>u, v</bold> <italic><tp:taxon-name><tp:taxon-name-part taxon-name-part-type="genus">Orthiopteris</tp:taxon-name-part> <tp:taxon-name-part taxon-name-part-type="species">samoensis</tp:taxon-name-part></tp:taxon-name></italic> (Vaupel 312, L). All scale bars 1 mm, oi = outer indusium, ii = inner indusium.</p></caption><graphic xmlns:xlink="http://www.w3.org/1999/xlink" xlink:href="phytokeys-053-039-g003.jpg" position="float" orientation="portrait" xlink:type="simple" id="oo_47605.jpg"/></fig><fig id="F6" position="float" orientation="portrait"><label>Figure 6.</label><caption><p><italic><tp:taxon-name><tp:taxon-name-part taxon-name-part-type="genus">Orthiopteris</tp:taxon-name-part></tp:taxon-name></italic> spores. <bold>a, b</bold> <italic><tp:taxon-name><tp:taxon-name-part taxon-name-part-type="genus">Orthiopteris</tp:taxon-name-part> <tp:taxon-name-part taxon-name-part-type="species">firma</tp:taxon-name-part></tp:taxon-name></italic> (Guillaumin &amp; Baumann-Bodenheim 10318, L) <bold>c</bold> <italic><tp:taxon-name><tp:taxon-name-part taxon-name-part-type="genus">Orthiopteris</tp:taxon-name-part> <tp:taxon-name-part taxon-name-part-type="species">tenuis</tp:taxon-name-part></tp:taxon-name></italic> (Smith 9154, L) <bold>d</bold> <tp:taxon-name><tp:taxon-name-part taxon-name-part-type="genus">Orthiopteris</tp:taxon-name-part> <tp:taxon-name-part taxon-name-part-type="species">campylura</tp:taxon-name-part> <tp:taxon-name-part taxon-name-part-type="infraspecific-rank">var.</tp:taxon-name-part> <tp:taxon-name-part taxon-name-part-type="variety">campylura</tp:taxon-name-part></tp:taxon-name> (Elmer 11717, L) <bold>e</bold> <tp:taxon-name><tp:taxon-name-part taxon-name-part-type="genus">Orthiopteris</tp:taxon-name-part> <tp:taxon-name-part taxon-name-part-type="species">campylura</tp:taxon-name-part> <tp:taxon-name-part taxon-name-part-type="infraspecific-rank">var.</tp:taxon-name-part> <tp:taxon-name-part taxon-name-part-type="variety">caudata</tp:taxon-name-part></tp:taxon-name> (Ridsdale 30654, L) <bold>f</bold> <italic><tp:taxon-name><tp:taxon-name-part taxon-name-part-type="genus">Orthiopteris</tp:taxon-name-part> <tp:taxon-name-part taxon-name-part-type="species">henriettae</tp:taxon-name-part></tp:taxon-name></italic> (Lam &amp; Meeuse 5892, L) <bold>g, h</bold> <italic><tp:taxon-name><tp:taxon-name-part taxon-name-part-type="genus">Orthiopteris</tp:taxon-name-part> <tp:taxon-name-part taxon-name-part-type="species">samoensis</tp:taxon-name-part></tp:taxon-name></italic> (Sledge 1563, L). All scale bars 10 µm.</p></caption><graphic xmlns:xlink="http://www.w3.org/1999/xlink" xlink:href="phytokeys-053-039-g006.jpg" position="float" orientation="portrait" xlink:type="simple" id="oo_47608.jpg"/></fig></tp:treatment-sec></tp:taxon-treatment>
