# Supplementary material for: Revision of the fern genus Orthiopteris (Saccolomataceae) in Malesia and adjacent regions
Source: PhytoKeys. 2015 Jul 21;(53):39–71. doi: 10.3897/phytokeys.53.4955 (PMC4547023; doi:10.3897/phytokeys.53.4955)
Supplement: XML Treatment for Orthiopteris firma [file phytokeys.53.4955-treatment10.xml]

<!DOCTYPE tp:taxon-treatment
  PUBLIC "-//TaxonX//DTD Taxonomic Treatment Publishing DTD v0 20100105//EN" "tax-treatment-NSO.dtd">
<tp:taxon-treatment xmlns:tp="http://www.plazi.org/taxpub"><tp:treatment-meta><kwd-group><label>Taxon classification</label><kwd><named-content content-type="kingdom">Plantae</named-content></kwd><kwd><named-content content-type="order">Polypodiales</named-content></kwd><kwd><named-content content-type="family">Saccolomataceae</named-content></kwd></kwd-group><mixed-citation publication-type="journal"><person-group><name><surname>Luong</surname><given-names>Thien Tam</given-names></name><name><surname>Hovenkamp</surname><given-names>Peter H.</given-names></name><name><surname>Sosef</surname><given-names>Marc S. M.</given-names></name></person-group><article-title>Revision of the fern genus <italic><tp:taxon-name><tp:taxon-name-part taxon-name-part-type="genus">Orthiopteris</tp:taxon-name-part></tp:taxon-name></italic> (<tp:taxon-name><tp:taxon-name-part taxon-name-part-type="family">Saccolomataceae</tp:taxon-name-part></tp:taxon-name>) in Malesia and adjacent regions</article-title><source>PhytoKeys</source><day>21</day><month>7</month><year>2015</year><volume>2015</volume><issue>53</issue><fpage>39</fpage><lpage>71</lpage><pub-id pub-id-type="doi">10.3897/phytokeys.53.4955</pub-id></mixed-citation></tp:treatment-meta><tp:nomenclature><label>4.</label><tp:taxon-name>
                        <tp:taxon-name-part taxon-name-part-type="genus">Orthiopteris</tp:taxon-name-part>
                        <tp:taxon-name-part taxon-name-part-type="species">firma</tp:taxon-name-part>
                    </tp:taxon-name><tp:taxon-authority>(Kuhn) Brownlie, Fl. Nouv.-Calédonie &amp; Dépend. 3: 112, t. 13, f. 9, 10. 1969.</tp:taxon-authority><xref ref-type="fig" rid="F3">Figs 3m, n</xref><xref ref-type="fig" rid="F4">, 4c</xref><xref ref-type="fig" rid="F5">, 5b</xref><xref ref-type="fig" rid="F6">, 6a, b</xref><!--PageBreak--><tp:nomenclature-citation-list><tp:nomenclature-citation><tp:taxon-name><tp:taxon-name-part taxon-name-part-type="genus">Saccoloma</tp:taxon-name-part> <tp:taxon-name-part taxon-name-part-type="species">moluccanum</tp:taxon-name-part> <tp:taxon-name-part taxon-name-part-type="infraspecific-rank">var.</tp:taxon-name-part> <tp:taxon-name-part taxon-name-part-type="variety">firmum</tp:taxon-name-part></tp:taxon-name><comment> Kuhn, Verh. Zool.-Bot. Ges. Wien 19: 582. 1869.</comment></tp:nomenclature-citation><tp:nomenclature-citation><tp:taxon-name><tp:taxon-name-part taxon-name-part-type="genus">Saccoloma</tp:taxon-name-part> <tp:taxon-name-part taxon-name-part-type="species">firmum</tp:taxon-name-part></tp:taxon-name><comment> (Kuhn) C.Chr., Vierteljahrsschr. Naturf. Ges. Zürich 70. 221. 1925. Type. Based on <tp:taxon-name><tp:taxon-name-part taxon-name-part-type="infraspecific-rank">var.</tp:taxon-name-part> <tp:taxon-name-part taxon-name-part-type="variety">firmum</tp:taxon-name-part></tp:taxon-name> Kuhn</comment></tp:nomenclature-citation><tp:nomenclature-citation><tp:taxon-name><tp:taxon-name-part taxon-name-part-type="genus">Ithycaulon</tp:taxon-name-part> <tp:taxon-name-part taxon-name-part-type="species">firmum</tp:taxon-name-part></tp:taxon-name><comment> (Kuhn) C.Chr., Index Filic., Suppl. III: 116. 1934. Type. Based on <tp:taxon-name><tp:taxon-name-part taxon-name-part-type="infraspecific-rank">var.</tp:taxon-name-part> <tp:taxon-name-part taxon-name-part-type="variety">firmum</tp:taxon-name-part></tp:taxon-name> Kuhn</comment></tp:nomenclature-citation></tp:nomenclature-citation-list></tp:nomenclature><tp:treatment-sec sec-type="Lectotype"><title>Lectotype</title><p><bold>(here designated).</bold> VANUATU. Erromango, <italic>MacGillivray s.n</italic> (B, 200157508 [<ext-link xmlns:xlink="http://www.w3.org/1999/xlink" ext-link-type="uri" xlink:href="http://herbarium.bgbm.org/object/B200157508" xlink:type="simple">http://herbarium.bgbm.org/object/B200157508</ext-link>]).</p></tp:treatment-sec><tp:treatment-sec sec-type="Description"><title>Description.</title><p>Rhizome erect, rising at least 20 cm above ground, diameter unknown (complete rhizome not seen). Rhizome scales basifixed, round to lanceolate, round scales 0.5–0.85 × 0.6–1.0 mm, cordate scales 1.2–1.5 × 1.1–1.5 mm, lanceolate scales 0.7–0.8 × 0.–2.5 mm. Fronds ca 100–150 cm long; stipes stout, of unknown length, ca. 0.7–0.8 cm across (at base), dark brown; lamina deltoid, quadripinnate, complete fronds not seen, herbaceous, thick, dark green when dry, glabrous; pinnae at 50–60° to rachis, largest at base, separated or slightly overlapping, stalk 3 cm, including stalk up to 40 × 25 cm, lanceolate, first basiscopic pinnules of lowest pinnae enlarged; ultimate segments 2.0–3.0 × 0.7–1.5 cm, sessile or very short stalked, narrow trapeziform, apex obtuse to acute, margin with distinct, thick, yellow cartilaginous border; shallowly incised to 1.0–2.0 mm from veins; lobes acute, veins in lobes 7–15 forks, bright green, clearly visible and contrasting with lamina, percurrent, joining with border. Scales on rachis only on rachis or veins, very sparse (few scales on an entire frond), irregular triangular, basifixed, 0.35–0.50 × 0.25–0.4 mm. Sori apical on small lobes, lateral on larger lobes, symmetric, not or slightly reflexed, slightly concave with lamina wings usually recurved, 1.4–1.2 × 0.8 mm, elliptic to narrowly obovate, widest at middle to 3/4 from base; inner indusium bright brown and contrasting in colour with lamina, firm, slightly shorter than outer indusium, sometimes equal, apex with narrow 0.35-0.45 mm long tongue, 1/3–1/2 length of sorus; outer indusium acute, obtuse, rarely truncate or emarginate; sporangia 9–15 per sorus, capsule rectangular-triangular with truncate apex, narrowed toward base, indurated annulus cells 17–20, unequal; spores in polar view 30–32 µm, in lateral view 25–27 µm.</p></tp:treatment-sec><tp:treatment-sec sec-type="Distribution"><title>Distribution.</title><p>New Caledonia; New Hebrides (?), Fiji (?)</p></tp:treatment-sec><tp:treatment-sec sec-type="Ecology"><title>Ecology.</title><p>Terrestrial on slopes or margin of humid montane forest, at 300–900 m altitude.</p></tp:treatment-sec><tp:treatment-sec sec-type="Discussion"><title>Discussion.</title><p>This species is quite large and therefore often incompletely represented in collections. Rhizomes are usually missing and entire fronds are not preserved. The brightly colored, firm and large sori are very conspicuous on the dark green lamina. The majority of the specimens of <italic><tp:taxon-name><tp:taxon-name-part taxon-name-part-type="genus">Orthiopteris</tp:taxon-name-part> <tp:taxon-name-part taxon-name-part-type="species">firma</tp:taxon-name-part></tp:taxon-name></italic> are from New Caledonia, except for the two specimens cited in the protologue and a single specimen from Fiji (<italic>Betche s.n.</italic>). All these represent records more than 100 years old for each respective location (collecting date is neither mentioned in literature nor indicated on specimen labels but collectors lived before 1913). For at least one of these specimens, a mistake in labelling is likely, as a similar specimen (<italic>MacGillivray s.n.</italic> B 200157509) is indeed labelled as originating from New Caledonia. All recent collections of <italic><tp:taxon-name><tp:taxon-name-part taxon-name-part-type="genus">Orthiopteris</tp:taxon-name-part> <tp:taxon-name-part taxon-name-part-type="species">firma</tp:taxon-name-part></tp:taxon-name></italic> are from New Caledonia, and therefore <italic><tp:taxon-name><tp:taxon-name-part taxon-name-part-type="genus">Orthiopteris</tp:taxon-name-part> <tp:taxon-name-part taxon-name-part-type="species">firma</tp:taxon-name-part></tp:taxon-name></italic> is best considered as an endemic for New Caledonia.</p><p><xref ref-type="bibr" rid="B38">Kuhn (1869)</xref> described <tp:taxon-name><tp:taxon-name-part taxon-name-part-type="genus">Saccoloma</tp:taxon-name-part> <tp:taxon-name-part taxon-name-part-type="species">moluccanum</tp:taxon-name-part> <tp:taxon-name-part taxon-name-part-type="infraspecific-rank">var.</tp:taxon-name-part> <tp:taxon-name-part taxon-name-part-type="variety">firma</tp:taxon-name-part></tp:taxon-name> based on two specimens: <italic>Herus 85</italic> (Aneityum, New Hebrides) and <italic>MacGillivray s.n.</italic> (Erromango, New Hebri<!--PageBreak--><!--PageBreak-->des, B200157508). Our study concludes that they belong to different taxa. <italic>Herus 85</italic> is <tp:taxon-name><tp:taxon-name-part taxon-name-part-type="genus">Orthiopteris</tp:taxon-name-part> <tp:taxon-name-part taxon-name-part-type="species">campylura</tp:taxon-name-part> <tp:taxon-name-part taxon-name-part-type="infraspecific-rank">var.</tp:taxon-name-part> <tp:taxon-name-part taxon-name-part-type="variety">laxa</tp:taxon-name-part></tp:taxon-name>, <italic>MacGillivray s.n</italic>. is this taxon, although probably with an erroneous location, and is here selected as the lectotype for <tp:taxon-name><tp:taxon-name-part taxon-name-part-type="genus">Saccoloma</tp:taxon-name-part> <tp:taxon-name-part taxon-name-part-type="species">moluccanum</tp:taxon-name-part> <tp:taxon-name-part taxon-name-part-type="infraspecific-rank">var.</tp:taxon-name-part> <tp:taxon-name-part taxon-name-part-type="variety">firmum</tp:taxon-name-part></tp:taxon-name> to maintain nomenclatural stability.</p></tp:treatment-sec><tp:treatment-sec><!--Section generated to contain objects referenced in tp:taxon-treatment.--><fig id="F3" position="float" orientation="portrait"><label>Figure 3.</label><caption><p>Sori of <italic><tp:taxon-name><tp:taxon-name-part taxon-name-part-type="genus">Orthiopteris</tp:taxon-name-part></tp:taxon-name></italic> seen from abaxial side. <bold>a, b</bold> <tp:taxon-name><tp:taxon-name-part taxon-name-part-type="genus">Orthiopteris</tp:taxon-name-part> <tp:taxon-name-part taxon-name-part-type="species">campylura</tp:taxon-name-part> <tp:taxon-name-part taxon-name-part-type="infraspecific-rank">var.</tp:taxon-name-part> <tp:taxon-name-part taxon-name-part-type="variety">campylura</tp:taxon-name-part></tp:taxon-name> (Cuming 119, MICH) <bold>c</bold> <tp:taxon-name><tp:taxon-name-part taxon-name-part-type="genus">Orthiopteris</tp:taxon-name-part> <tp:taxon-name-part taxon-name-part-type="species">campylura</tp:taxon-name-part> <tp:taxon-name-part taxon-name-part-type="infraspecific-rank">var.</tp:taxon-name-part> <tp:taxon-name-part taxon-name-part-type="variety">kingii</tp:taxon-name-part></tp:taxon-name> (Brass 12941, MICH) <bold>d</bold> <italic><tp:taxon-name><tp:taxon-name-part taxon-name-part-type="genus">Orthiopteris</tp:taxon-name-part> <tp:taxon-name-part taxon-name-part-type="species">trichophylla</tp:taxon-name-part></tp:taxon-name></italic> (Brass 12239, L) <bold>e</bold> <italic><tp:taxon-name><tp:taxon-name-part taxon-name-part-type="genus">Orthiopteris</tp:taxon-name-part> <tp:taxon-name-part taxon-name-part-type="species">tenuis</tp:taxon-name-part></tp:taxon-name></italic> (Smith 9154, L) <bold>f</bold> <italic><tp:taxon-name><tp:taxon-name-part taxon-name-part-type="genus">Orthiopteris</tp:taxon-name-part> <tp:taxon-name-part taxon-name-part-type="species">tenuis</tp:taxon-name-part></tp:taxon-name></italic> (Smith 7274, L) <bold>g</bold> <tp:taxon-name><tp:taxon-name-part taxon-name-part-type="genus">Orthiopteris</tp:taxon-name-part> <tp:taxon-name-part taxon-name-part-type="species">campylura</tp:taxon-name-part> <tp:taxon-name-part taxon-name-part-type="infraspecific-rank">var.</tp:taxon-name-part> <tp:taxon-name-part taxon-name-part-type="variety">caudata</tp:taxon-name-part></tp:taxon-name> (Carr 12518, L) <bold>h</bold> <italic><tp:taxon-name><tp:taxon-name-part taxon-name-part-type="genus">Orthiopteris</tp:taxon-name-part> <tp:taxon-name-part taxon-name-part-type="species">cicutarioides</tp:taxon-name-part></tp:taxon-name></italic> (Carr 13257, K) <bold>i, j</bold> <tp:taxon-name><tp:taxon-name-part taxon-name-part-type="genus">Orthiopteris</tp:taxon-name-part> <tp:taxon-name-part taxon-name-part-type="species">campylura</tp:taxon-name-part> <tp:taxon-name-part taxon-name-part-type="infraspecific-rank">var.</tp:taxon-name-part> <tp:taxon-name-part taxon-name-part-type="variety">insularis</tp:taxon-name-part></tp:taxon-name> (Braithwaite 4110, L) <bold>k</bold> <italic><tp:taxon-name><tp:taxon-name-part taxon-name-part-type="genus">Orthiopteris</tp:taxon-name-part> <tp:taxon-name-part taxon-name-part-type="species">tenuis</tp:taxon-name-part></tp:taxon-name></italic> (small segment) (Degener 14648, L) <bold>l</bold> <italic><tp:taxon-name><tp:taxon-name-part taxon-name-part-type="genus">Orthiopteris</tp:taxon-name-part> <tp:taxon-name-part taxon-name-part-type="species">ferulacea</tp:taxon-name-part></tp:taxon-name></italic> (Smith 8932, K) <bold>m, n</bold> <italic><tp:taxon-name><tp:taxon-name-part taxon-name-part-type="genus">Orthiopteris</tp:taxon-name-part> <tp:taxon-name-part taxon-name-part-type="species">firma</tp:taxon-name-part></tp:taxon-name></italic> (Schlechter 14890, L) <bold>o, p</bold> <tp:taxon-name><tp:taxon-name-part taxon-name-part-type="genus">Orthiopteris</tp:taxon-name-part> <tp:taxon-name-part taxon-name-part-type="species">campylura</tp:taxon-name-part> <tp:taxon-name-part taxon-name-part-type="infraspecific-rank">var.</tp:taxon-name-part> <tp:taxon-name-part taxon-name-part-type="variety">laxa</tp:taxon-name-part></tp:taxon-name> (Mueller s.n., L) <bold>q, r</bold> <italic><tp:taxon-name><tp:taxon-name-part taxon-name-part-type="genus">Orthiopteris</tp:taxon-name-part> <tp:taxon-name-part taxon-name-part-type="species">henriettae</tp:taxon-name-part></tp:taxon-name></italic> (Lam &amp; Meeuse 5892, L) <bold>s</bold> <italic><tp:taxon-name><tp:taxon-name-part taxon-name-part-type="genus">Orthiopteris</tp:taxon-name-part> <tp:taxon-name-part taxon-name-part-type="species">henriettae</tp:taxon-name-part></tp:taxon-name></italic>. <bold>t</bold> <italic><tp:taxon-name><tp:taxon-name-part taxon-name-part-type="genus">Orthiopteris</tp:taxon-name-part> <tp:taxon-name-part taxon-name-part-type="species">samoensis</tp:taxon-name-part></tp:taxon-name></italic> (Reinecke 97a, L) <bold>u, v</bold> <italic><tp:taxon-name><tp:taxon-name-part taxon-name-part-type="genus">Orthiopteris</tp:taxon-name-part> <tp:taxon-name-part taxon-name-part-type="species">samoensis</tp:taxon-name-part></tp:taxon-name></italic> (Vaupel 312, L). All scale bars 1 mm, oi = outer indusium, ii = inner indusium.</p></caption><graphic xmlns:xlink="http://www.w3.org/1999/xlink" xlink:href="phytokeys-053-039-g003.jpg" position="float" orientation="portrait" xlink:type="simple" id="oo_47605.jpg"/></fig><fig id="F4" position="float" orientation="portrait"><label>Figure 4.</label><caption><p><bold>a–d</bold> Rhizome scales and <bold>e–h</bold> rachis scales of <italic><tp:taxon-name><tp:taxon-name-part taxon-name-part-type="genus">Orthiopteris</tp:taxon-name-part></tp:taxon-name></italic>. <bold>a</bold> <italic><tp:taxon-name><tp:taxon-name-part taxon-name-part-type="genus">Orthiopteris</tp:taxon-name-part> <tp:taxon-name-part taxon-name-part-type="species">cicutarioides</tp:taxon-name-part></tp:taxon-name></italic> (Carr 13257, L) <bold>b</bold> <italic><tp:taxon-name><tp:taxon-name-part taxon-name-part-type="genus">Orthiopteris</tp:taxon-name-part> <tp:taxon-name-part taxon-name-part-type="species">ferulacea</tp:taxon-name-part></tp:taxon-name></italic> (Smith 8932) <bold>c</bold> <italic><tp:taxon-name><tp:taxon-name-part taxon-name-part-type="genus">Orthiopteris</tp:taxon-name-part> <tp:taxon-name-part taxon-name-part-type="species">firma</tp:taxon-name-part></tp:taxon-name></italic> (Green 1793, K) <bold>d</bold> <tp:taxon-name><tp:taxon-name-part taxon-name-part-type="genus">Orthiopteris</tp:taxon-name-part> <tp:taxon-name-part taxon-name-part-type="species">campylura</tp:taxon-name-part> <tp:taxon-name-part taxon-name-part-type="infraspecific-rank">var.</tp:taxon-name-part> <tp:taxon-name-part taxon-name-part-type="variety">kingi</tp:taxon-name-part></tp:taxon-name> (Hoogland &amp; Craven 10162, L) <bold>e, f</bold> <tp:taxon-name><tp:taxon-name-part taxon-name-part-type="genus">Orthiopteris</tp:taxon-name-part> <tp:taxon-name-part taxon-name-part-type="species">campylura</tp:taxon-name-part> <tp:taxon-name-part taxon-name-part-type="infraspecific-rank">var.</tp:taxon-name-part> <tp:taxon-name-part taxon-name-part-type="variety">kingi</tp:taxon-name-part></tp:taxon-name> (Larhing 6910, L) <bold>g, h</bold> <italic><tp:taxon-name><tp:taxon-name-part taxon-name-part-type="genus">Orthiopteris</tp:taxon-name-part> <tp:taxon-name-part taxon-name-part-type="species">samoensis</tp:taxon-name-part></tp:taxon-name></italic> (Reinecke 97a, L). Scale bars: 1 mm (<bold>a–d</bold>), 0.1 mm (<bold>e–h</bold>).</p></caption><graphic xmlns:xlink="http://www.w3.org/1999/xlink" xlink:href="phytokeys-053-039-g004.jpg" position="float" orientation="portrait" xlink:type="simple" id="oo_47606.jpg"/></fig><fig id="F5" position="float" orientation="portrait"><label>Figure 5.</label><caption><p>Sporangia of <italic><tp:taxon-name><tp:taxon-name-part taxon-name-part-type="genus">Orthiopteris</tp:taxon-name-part></tp:taxon-name></italic>, note the unequal-sized annulus cells. <bold>a</bold> <italic><tp:taxon-name><tp:taxon-name-part taxon-name-part-type="genus">Orthiopteris</tp:taxon-name-part> <tp:taxon-name-part taxon-name-part-type="species">henriettae</tp:taxon-name-part></tp:taxon-name></italic> (Malcomber et al. 2246, MO) <bold>b</bold> <italic><tp:taxon-name><tp:taxon-name-part taxon-name-part-type="genus">Orthiopteris</tp:taxon-name-part> <tp:taxon-name-part taxon-name-part-type="species">firma</tp:taxon-name-part></tp:taxon-name></italic> (Green 1793, K). All scale bar 0.1 mm.</p></caption><graphic xmlns:xlink="http://www.w3.org/1999/xlink" xlink:href="phytokeys-053-039-g005.jpg" position="float" orientation="portrait" xlink:type="simple" id="oo_47607.jpg"/></fig><fig id="F6" position="float" orientation="portrait"><label>Figure 6.</label><caption><p><italic><tp:taxon-name><tp:taxon-name-part taxon-name-part-type="genus">Orthiopteris</tp:taxon-name-part></tp:taxon-name></italic> spores. <bold>a, b</bold> <italic><tp:taxon-name><tp:taxon-name-part taxon-name-part-type="genus">Orthiopteris</tp:taxon-name-part> <tp:taxon-name-part taxon-name-part-type="species">firma</tp:taxon-name-part></tp:taxon-name></italic> (Guillaumin &amp; Baumann-Bodenheim 10318, L) <bold>c</bold> <italic><tp:taxon-name><tp:taxon-name-part taxon-name-part-type="genus">Orthiopteris</tp:taxon-name-part> <tp:taxon-name-part taxon-name-part-type="species">tenuis</tp:taxon-name-part></tp:taxon-name></italic> (Smith 9154, L) <bold>d</bold> <tp:taxon-name><tp:taxon-name-part taxon-name-part-type="genus">Orthiopteris</tp:taxon-name-part> <tp:taxon-name-part taxon-name-part-type="species">campylura</tp:taxon-name-part> <tp:taxon-name-part taxon-name-part-type="infraspecific-rank">var.</tp:taxon-name-part> <tp:taxon-name-part taxon-name-part-type="variety">campylura</tp:taxon-name-part></tp:taxon-name> (Elmer 11717, L) <bold>e</bold> <tp:taxon-name><tp:taxon-name-part taxon-name-part-type="genus">Orthiopteris</tp:taxon-name-part> <tp:taxon-name-part taxon-name-part-type="species">campylura</tp:taxon-name-part> <tp:taxon-name-part taxon-name-part-type="infraspecific-rank">var.</tp:taxon-name-part> <tp:taxon-name-part taxon-name-part-type="variety">caudata</tp:taxon-name-part></tp:taxon-name> (Ridsdale 30654, L) <bold>f</bold> <italic><tp:taxon-name><tp:taxon-name-part taxon-name-part-type="genus">Orthiopteris</tp:taxon-name-part> <tp:taxon-name-part taxon-name-part-type="species">henriettae</tp:taxon-name-part></tp:taxon-name></italic> (Lam &amp; Meeuse 5892, L) <bold>g, h</bold> <italic><tp:taxon-name><tp:taxon-name-part taxon-name-part-type="genus">Orthiopteris</tp:taxon-name-part> <tp:taxon-name-part taxon-name-part-type="species">samoensis</tp:taxon-name-part></tp:taxon-name></italic> (Sledge 1563, L). All scale bars 10 µm.</p></caption><graphic xmlns:xlink="http://www.w3.org/1999/xlink" xlink:href="phytokeys-053-039-g006.jpg" position="float" orientation="portrait" xlink:type="simple" id="oo_47608.jpg"/></fig></tp:treatment-sec><ref-list><ref id="B38"><mixed-citation xmlns:xlink="http://www.w3.org/1999/xlink" xlink:type="simple"><person-group><name name-style="western"><surname>Kuhn</surname><given-names>M</given-names></name></person-group> (<year>1869</year>) <article-title>Filices Novarum Hebridarum.</article-title> <source>Verhandlungen der Kaiserlich-Königlichen Zoologisch-Botanischen Gesellschaft in Wien</source> <volume>19</volume>: <fpage>569</fpage>–<lpage>586</lpage>. </mixed-citation></ref></ref-list></tp:taxon-treatment>
