# Supplementary material for: Revision of the fern genus Orthiopteris (Saccolomataceae) in Malesia and adjacent regions
Source: PhytoKeys. 2015 Jul 21;(53):39–71. doi: 10.3897/phytokeys.53.4955 (PMC4547023; doi:10.3897/phytokeys.53.4955)
Supplement: XML Treatment for Orthiopteris henriettae [file phytokeys.53.4955-treatment11.xml]

<!DOCTYPE tp:taxon-treatment
  PUBLIC "-//TaxonX//DTD Taxonomic Treatment Publishing DTD v0 20100105//EN" "tax-treatment-NSO.dtd">
<tp:taxon-treatment xmlns:tp="http://www.plazi.org/taxpub"><tp:treatment-meta><kwd-group><label>Taxon classification</label><kwd><named-content content-type="kingdom">Plantae</named-content></kwd><kwd><named-content content-type="order">Polypodiales</named-content></kwd><kwd><named-content content-type="family">Saccolomataceae</named-content></kwd></kwd-group><mixed-citation publication-type="journal"><person-group><name><surname>Luong</surname><given-names>Thien Tam</given-names></name><name><surname>Hovenkamp</surname><given-names>Peter H.</given-names></name><name><surname>Sosef</surname><given-names>Marc S. M.</given-names></name></person-group><article-title>Revision of the fern genus <italic><tp:taxon-name><tp:taxon-name-part taxon-name-part-type="genus">Orthiopteris</tp:taxon-name-part></tp:taxon-name></italic> (<tp:taxon-name><tp:taxon-name-part taxon-name-part-type="family">Saccolomataceae</tp:taxon-name-part></tp:taxon-name>) in Malesia and adjacent regions</article-title><source>PhytoKeys</source><day>21</day><month>7</month><year>2015</year><volume>2015</volume><issue>53</issue><fpage>39</fpage><lpage>71</lpage><pub-id pub-id-type="doi">10.3897/phytokeys.53.4955</pub-id></mixed-citation></tp:treatment-meta><tp:nomenclature><label>5.</label><tp:taxon-name>
                        <tp:taxon-name-part taxon-name-part-type="genus">Orthiopteris</tp:taxon-name-part>
                        <tp:taxon-name-part taxon-name-part-type="species">henriettae</tp:taxon-name-part>
                    </tp:taxon-name><tp:taxon-authority>(Baker) Copel., Gen. Fil.: 50. 1947.</tp:taxon-authority><xref ref-type="fig" rid="F2">Figs 2h</xref><xref ref-type="fig" rid="F3">, 3q, r, s</xref><xref ref-type="fig" rid="F5">, 5a</xref><xref ref-type="fig" rid="F6">, 6f</xref><tp:nomenclature-citation-list><tp:nomenclature-citation><tp:taxon-name><tp:taxon-name-part taxon-name-part-type="genus">Dicksonia</tp:taxon-name-part> <tp:taxon-name-part taxon-name-part-type="species">henriettae</tp:taxon-name-part></tp:taxon-name><comment> Baker in Hook. &amp; Baker, Syn. Fil. (ed. 2): 462. 1874.</comment></tp:nomenclature-citation><tp:nomenclature-citation><tp:taxon-name><tp:taxon-name-part taxon-name-part-type="genus">Microlepia</tp:taxon-name-part> <tp:taxon-name-part taxon-name-part-type="species">henriettae</tp:taxon-name-part></tp:taxon-name><comment> (Baker) Kuhn, Reisen Ost-Afrika (Decken): 62. 1879. Type. Based on <italic><tp:taxon-name><tp:taxon-name-part taxon-name-part-type="genus">Dicksonia</tp:taxon-name-part> <tp:taxon-name-part taxon-name-part-type="species">henriettae</tp:taxon-name-part></tp:taxon-name></italic> Baker</comment></tp:nomenclature-citation><tp:nomenclature-citation><tp:taxon-name><tp:taxon-name-part taxon-name-part-type="genus">Dennstaedtia</tp:taxon-name-part> <tp:taxon-name-part taxon-name-part-type="species">henriettae</tp:taxon-name-part></tp:taxon-name><comment> (Baker) Diels, Nat. Pflanzenfam. 1: 4: 218. 1899. Type. Based on <italic><tp:taxon-name><tp:taxon-name-part taxon-name-part-type="genus">Dicksonia</tp:taxon-name-part> <tp:taxon-name-part taxon-name-part-type="species">henriettae</tp:taxon-name-part></tp:taxon-name></italic> Baker</comment></tp:nomenclature-citation><tp:nomenclature-citation><tp:taxon-name><tp:taxon-name-part taxon-name-part-type="genus">Saccoloma</tp:taxon-name-part> <tp:taxon-name-part taxon-name-part-type="species">henriettae</tp:taxon-name-part></tp:taxon-name><comment> (Baker) C.Chr., Dansk Botanisk Arkiv 7: 75, t. 25, f. 12–13. 1932. Type. Based on <italic><tp:taxon-name><tp:taxon-name-part taxon-name-part-type="genus">Dicksonia</tp:taxon-name-part> <tp:taxon-name-part taxon-name-part-type="species">henriettae</tp:taxon-name-part></tp:taxon-name></italic> Baker</comment></tp:nomenclature-citation><tp:nomenclature-citation><tp:taxon-name><tp:taxon-name-part taxon-name-part-type="genus">Ithycaulon</tp:taxon-name-part> <tp:taxon-name-part taxon-name-part-type="species">henriettae</tp:taxon-name-part></tp:taxon-name><comment> (Baker) C.Chr. Index Filic., Suppl. III: 116. 1934. Type. Based on <italic><tp:taxon-name><tp:taxon-name-part taxon-name-part-type="genus">Dicksonia</tp:taxon-name-part> <tp:taxon-name-part taxon-name-part-type="species">henriettae</tp:taxon-name-part></tp:taxon-name></italic> Baker</comment></tp:nomenclature-citation></tp:nomenclature-citation-list></tp:nomenclature><tp:treatment-sec sec-type="Type"><title>Type.</title><p>MADAGASCAR. Antananarivo, <italic>Baker s.n</italic>. (holo: K, 000351013* [<ext-link xmlns:xlink="http://www.w3.org/1999/xlink" ext-link-type="uri" xlink:href="http://specimens.kew.org/herbarium/K000351013" xlink:type="simple">http://specimens.kew.org/herbarium/K000351013</ext-link>]).</p></tp:treatment-sec><tp:treatment-sec sec-type="Description"><title>Description.</title><p>Rhizome erect, rising at least 5 cm above ground, diameter 1.5–2 cm. Rhizome scales pseudopeltate–peltate, 1.5–3.0 × 0.5–1.3 mm, narrow lanceolate with long sinuose acumen, thick. Fronds 110–150 × 100–150 cm (length fairly equal with width); stipes slender, 30–50 cm long, 0.4–0.6 cm across (at base), dark brown; lamina rhomboid–deltoid, widest at 3–5 cm above the base, tripinnate to quadripinnate (lowest lobe of ultimate segments free or nearly so), 60–110 × 140–150 cm, papyraceous, thin, dull brown–yellowish green when dry, glabrous; pinnae at 45–50° to rachis, largest at the second from base, overlapping, stalk 3 cm, including stalk 30–50 × 10–15 cm, lanceolate, first acrosopic, sometimes first basiscopic pinnule of the lowest pinnae enlarged; ultimate segments 3–5 × 1.5–2.5 cm, 1–2 mm stalked, ovate-trapeziform, with strongly asymmetric base, lowest lobe almost completely separated, apex obtuse, margin with weak cartilaginous border; shallowly incised to 1.5–2.5 mm from veins; lobes rounded, veins in lobes 8–9 forks, dark brown, not contrasting with lamina, percurrent. Scales on rachis a few hair-like scales only on veins (few scales on an entire frond), hair-like. Sori lateral on lobes, symmetric, not reflexed, sometimes concave with lamina wings recurved, 0.8–1.1 × 0.5–1.0 mm, wide funnelform-obovate, sometimes narrow funnelform, widest at mouth or just below mouth; inner indusium dull brown, papyraceous, thin but tough, with swollen joint at base with distinct dark line at the joint, 1/2 – 2/3 as long as outer indusium, apex emarginate and irregularly eroded, not extending into a lobe; outer indusium truncate to obtuse; <!--PageBreak-->sporangia 10–17 per sorus, capsule globose and rounded at apex, gradually narrow edtoward base, indurated annulus cells 18–24, unequal in size; spores in polar view 30–38 µm, in lateral view 22–25 µm.</p></tp:treatment-sec><tp:treatment-sec sec-type="Distribution"><title>Distribution.</title><p>endemic to Madagascar (Toamasina, Antsiranana, Toliara, Tamatave, Antananarivo).</p></tp:treatment-sec><tp:treatment-sec sec-type="Ecology"><title>Ecology.</title><p>Terrestrial in moist, shady, evergreen forest, on laterite soil derived from gneiss or in lowland dense disturbed forest with bamboo and <tp:taxon-name><tp:taxon-name-part taxon-name-part-type="family">Acanthaceae</tp:taxon-name-part></tp:taxon-name>, border of the creek etc., at 350–1700 m altitude.</p></tp:treatment-sec><tp:treatment-sec sec-type="Discussion"><title>Discussion.</title><p><italic><tp:taxon-name><tp:taxon-name-part taxon-name-part-type="genus">Orthiopteris</tp:taxon-name-part> <tp:taxon-name-part taxon-name-part-type="species">henriettae</tp:taxon-name-part></tp:taxon-name></italic> is the only representative of the genus in Madagascar, where it is not rare. It is clearly distinct from the Malay-Pacific species by its fronds having a papyraceous and thin texture, the ovate-trapeziform ultimate segments with shallowly crenate-dentate margin and usually swollen joints in the veins just below sori. The ultimate segments seem to be narrower in collections from higher altitudes.</p></tp:treatment-sec><tp:treatment-sec><!--Section generated to contain objects referenced in tp:taxon-treatment.--><fig id="F2" position="float" orientation="portrait"><label>Figure 2.</label><caption><p>Ultimate segments. Arrows show distance from base of the shallowest sinuses to nearest costule/vein. <bold>a</bold> <italic><tp:taxon-name><tp:taxon-name-part taxon-name-part-type="genus">Orthiopteris</tp:taxon-name-part> <tp:taxon-name-part taxon-name-part-type="species">ferulacea</tp:taxon-name-part></tp:taxon-name></italic>, Smith 8932 (K) <bold>b</bold> <italic><tp:taxon-name><tp:taxon-name-part taxon-name-part-type="genus">Orthiopteris</tp:taxon-name-part> <tp:taxon-name-part taxon-name-part-type="species">cicutarioides</tp:taxon-name-part></tp:taxon-name></italic>, Carr 13257 (K) <bold>c</bold> <italic><tp:taxon-name><tp:taxon-name-part taxon-name-part-type="genus">Orthiopteris</tp:taxon-name-part> <tp:taxon-name-part taxon-name-part-type="species">samoensis</tp:taxon-name-part></tp:taxon-name></italic>, Reinecke 97a (L) <bold>d</bold> <italic><tp:taxon-name><tp:taxon-name-part taxon-name-part-type="genus">Orthiopteris</tp:taxon-name-part> <tp:taxon-name-part taxon-name-part-type="species">trichophylla</tp:taxon-name-part></tp:taxon-name></italic>, Brass 12239 (L) <bold>e</bold> <tp:taxon-name><tp:taxon-name-part taxon-name-part-type="genus">Orthiopteris</tp:taxon-name-part> <tp:taxon-name-part taxon-name-part-type="species">campylura</tp:taxon-name-part> <tp:taxon-name-part taxon-name-part-type="infraspecific-rank">var.</tp:taxon-name-part> <tp:taxon-name-part taxon-name-part-type="variety">cautada</tp:taxon-name-part></tp:taxon-name>, Carr 12518 (L) <bold>f</bold> <tp:taxon-name><tp:taxon-name-part taxon-name-part-type="genus">Orthiopteris</tp:taxon-name-part> <tp:taxon-name-part taxon-name-part-type="species">campylura</tp:taxon-name-part> <tp:taxon-name-part taxon-name-part-type="infraspecific-rank">var.</tp:taxon-name-part> <tp:taxon-name-part taxon-name-part-type="variety">laxa</tp:taxon-name-part></tp:taxon-name> Mueller s.n. (L) <bold>g</bold> <tp:taxon-name><tp:taxon-name-part taxon-name-part-type="genus">Orthiopteris</tp:taxon-name-part> <tp:taxon-name-part taxon-name-part-type="species">campylura</tp:taxon-name-part> <tp:taxon-name-part taxon-name-part-type="infraspecific-rank">var.</tp:taxon-name-part> <tp:taxon-name-part taxon-name-part-type="variety">kingii</tp:taxon-name-part></tp:taxon-name>, Brass 12941 (MICH) <bold>h</bold> <italic><tp:taxon-name><tp:taxon-name-part taxon-name-part-type="genus">Orthiopteris</tp:taxon-name-part> <tp:taxon-name-part taxon-name-part-type="species">henriettae</tp:taxon-name-part></tp:taxon-name></italic>, Lam &amp; Meeuse 5892 (L) <bold>i</bold> <tp:taxon-name><tp:taxon-name-part taxon-name-part-type="genus">Orthiopteris</tp:taxon-name-part> <tp:taxon-name-part taxon-name-part-type="species">campylura</tp:taxon-name-part> <tp:taxon-name-part taxon-name-part-type="infraspecific-rank">var.</tp:taxon-name-part> <tp:taxon-name-part taxon-name-part-type="variety">insularis</tp:taxon-name-part></tp:taxon-name> Braithwaite 4110 (L). All scale bars 1 mm.</p></caption><graphic xmlns:xlink="http://www.w3.org/1999/xlink" xlink:href="phytokeys-053-039-g002.jpg" position="float" orientation="portrait" xlink:type="simple" id="oo_47604.jpg"/></fig><fig id="F3" position="float" orientation="portrait"><label>Figure 3.</label><caption><p>Sori of <italic><tp:taxon-name><tp:taxon-name-part taxon-name-part-type="genus">Orthiopteris</tp:taxon-name-part></tp:taxon-name></italic> seen from abaxial side. <bold>a, b</bold> <tp:taxon-name><tp:taxon-name-part taxon-name-part-type="genus">Orthiopteris</tp:taxon-name-part> <tp:taxon-name-part taxon-name-part-type="species">campylura</tp:taxon-name-part> <tp:taxon-name-part taxon-name-part-type="infraspecific-rank">var.</tp:taxon-name-part> <tp:taxon-name-part taxon-name-part-type="variety">campylura</tp:taxon-name-part></tp:taxon-name> (Cuming 119, MICH) <bold>c</bold> <tp:taxon-name><tp:taxon-name-part taxon-name-part-type="genus">Orthiopteris</tp:taxon-name-part> <tp:taxon-name-part taxon-name-part-type="species">campylura</tp:taxon-name-part> <tp:taxon-name-part taxon-name-part-type="infraspecific-rank">var.</tp:taxon-name-part> <tp:taxon-name-part taxon-name-part-type="variety">kingii</tp:taxon-name-part></tp:taxon-name> (Brass 12941, MICH) <bold>d</bold> <italic><tp:taxon-name><tp:taxon-name-part taxon-name-part-type="genus">Orthiopteris</tp:taxon-name-part> <tp:taxon-name-part taxon-name-part-type="species">trichophylla</tp:taxon-name-part></tp:taxon-name></italic> (Brass 12239, L) <bold>e</bold> <italic><tp:taxon-name><tp:taxon-name-part taxon-name-part-type="genus">Orthiopteris</tp:taxon-name-part> <tp:taxon-name-part taxon-name-part-type="species">tenuis</tp:taxon-name-part></tp:taxon-name></italic> (Smith 9154, L) <bold>f</bold> <italic><tp:taxon-name><tp:taxon-name-part taxon-name-part-type="genus">Orthiopteris</tp:taxon-name-part> <tp:taxon-name-part taxon-name-part-type="species">tenuis</tp:taxon-name-part></tp:taxon-name></italic> (Smith 7274, L) <bold>g</bold> <tp:taxon-name><tp:taxon-name-part taxon-name-part-type="genus">Orthiopteris</tp:taxon-name-part> <tp:taxon-name-part taxon-name-part-type="species">campylura</tp:taxon-name-part> <tp:taxon-name-part taxon-name-part-type="infraspecific-rank">var.</tp:taxon-name-part> <tp:taxon-name-part taxon-name-part-type="variety">caudata</tp:taxon-name-part></tp:taxon-name> (Carr 12518, L) <bold>h</bold> <italic><tp:taxon-name><tp:taxon-name-part taxon-name-part-type="genus">Orthiopteris</tp:taxon-name-part> <tp:taxon-name-part taxon-name-part-type="species">cicutarioides</tp:taxon-name-part></tp:taxon-name></italic> (Carr 13257, K) <bold>i, j</bold> <tp:taxon-name><tp:taxon-name-part taxon-name-part-type="genus">Orthiopteris</tp:taxon-name-part> <tp:taxon-name-part taxon-name-part-type="species">campylura</tp:taxon-name-part> <tp:taxon-name-part taxon-name-part-type="infraspecific-rank">var.</tp:taxon-name-part> <tp:taxon-name-part taxon-name-part-type="variety">insularis</tp:taxon-name-part></tp:taxon-name> (Braithwaite 4110, L) <bold>k</bold> <italic><tp:taxon-name><tp:taxon-name-part taxon-name-part-type="genus">Orthiopteris</tp:taxon-name-part> <tp:taxon-name-part taxon-name-part-type="species">tenuis</tp:taxon-name-part></tp:taxon-name></italic> (small segment) (Degener 14648, L) <bold>l</bold> <italic><tp:taxon-name><tp:taxon-name-part taxon-name-part-type="genus">Orthiopteris</tp:taxon-name-part> <tp:taxon-name-part taxon-name-part-type="species">ferulacea</tp:taxon-name-part></tp:taxon-name></italic> (Smith 8932, K) <bold>m, n</bold> <italic><tp:taxon-name><tp:taxon-name-part taxon-name-part-type="genus">Orthiopteris</tp:taxon-name-part> <tp:taxon-name-part taxon-name-part-type="species">firma</tp:taxon-name-part></tp:taxon-name></italic> (Schlechter 14890, L) <bold>o, p</bold> <tp:taxon-name><tp:taxon-name-part taxon-name-part-type="genus">Orthiopteris</tp:taxon-name-part> <tp:taxon-name-part taxon-name-part-type="species">campylura</tp:taxon-name-part> <tp:taxon-name-part taxon-name-part-type="infraspecific-rank">var.</tp:taxon-name-part> <tp:taxon-name-part taxon-name-part-type="variety">laxa</tp:taxon-name-part></tp:taxon-name> (Mueller s.n., L) <bold>q, r</bold> <italic><tp:taxon-name><tp:taxon-name-part taxon-name-part-type="genus">Orthiopteris</tp:taxon-name-part> <tp:taxon-name-part taxon-name-part-type="species">henriettae</tp:taxon-name-part></tp:taxon-name></italic> (Lam &amp; Meeuse 5892, L) <bold>s</bold> <italic><tp:taxon-name><tp:taxon-name-part taxon-name-part-type="genus">Orthiopteris</tp:taxon-name-part> <tp:taxon-name-part taxon-name-part-type="species">henriettae</tp:taxon-name-part></tp:taxon-name></italic>. <bold>t</bold> <italic><tp:taxon-name><tp:taxon-name-part taxon-name-part-type="genus">Orthiopteris</tp:taxon-name-part> <tp:taxon-name-part taxon-name-part-type="species">samoensis</tp:taxon-name-part></tp:taxon-name></italic> (Reinecke 97a, L) <bold>u, v</bold> <italic><tp:taxon-name><tp:taxon-name-part taxon-name-part-type="genus">Orthiopteris</tp:taxon-name-part> <tp:taxon-name-part taxon-name-part-type="species">samoensis</tp:taxon-name-part></tp:taxon-name></italic> (Vaupel 312, L). All scale bars 1 mm, oi = outer indusium, ii = inner indusium.</p></caption><graphic xmlns:xlink="http://www.w3.org/1999/xlink" xlink:href="phytokeys-053-039-g003.jpg" position="float" orientation="portrait" xlink:type="simple" id="oo_47605.jpg"/></fig><fig id="F5" position="float" orientation="portrait"><label>Figure 5.</label><caption><p>Sporangia of <italic><tp:taxon-name><tp:taxon-name-part taxon-name-part-type="genus">Orthiopteris</tp:taxon-name-part></tp:taxon-name></italic>, note the unequal-sized annulus cells. <bold>a</bold> <italic><tp:taxon-name><tp:taxon-name-part taxon-name-part-type="genus">Orthiopteris</tp:taxon-name-part> <tp:taxon-name-part taxon-name-part-type="species">henriettae</tp:taxon-name-part></tp:taxon-name></italic> (Malcomber et al. 2246, MO) <bold>b</bold> <italic><tp:taxon-name><tp:taxon-name-part taxon-name-part-type="genus">Orthiopteris</tp:taxon-name-part> <tp:taxon-name-part taxon-name-part-type="species">firma</tp:taxon-name-part></tp:taxon-name></italic> (Green 1793, K). All scale bar 0.1 mm.</p></caption><graphic xmlns:xlink="http://www.w3.org/1999/xlink" xlink:href="phytokeys-053-039-g005.jpg" position="float" orientation="portrait" xlink:type="simple" id="oo_47607.jpg"/></fig><fig id="F6" position="float" orientation="portrait"><label>Figure 6.</label><caption><p><italic><tp:taxon-name><tp:taxon-name-part taxon-name-part-type="genus">Orthiopteris</tp:taxon-name-part></tp:taxon-name></italic> spores. <bold>a, b</bold> <italic><tp:taxon-name><tp:taxon-name-part taxon-name-part-type="genus">Orthiopteris</tp:taxon-name-part> <tp:taxon-name-part taxon-name-part-type="species">firma</tp:taxon-name-part></tp:taxon-name></italic> (Guillaumin &amp; Baumann-Bodenheim 10318, L) <bold>c</bold> <italic><tp:taxon-name><tp:taxon-name-part taxon-name-part-type="genus">Orthiopteris</tp:taxon-name-part> <tp:taxon-name-part taxon-name-part-type="species">tenuis</tp:taxon-name-part></tp:taxon-name></italic> (Smith 9154, L) <bold>d</bold> <tp:taxon-name><tp:taxon-name-part taxon-name-part-type="genus">Orthiopteris</tp:taxon-name-part> <tp:taxon-name-part taxon-name-part-type="species">campylura</tp:taxon-name-part> <tp:taxon-name-part taxon-name-part-type="infraspecific-rank">var.</tp:taxon-name-part> <tp:taxon-name-part taxon-name-part-type="variety">campylura</tp:taxon-name-part></tp:taxon-name> (Elmer 11717, L) <bold>e</bold> <tp:taxon-name><tp:taxon-name-part taxon-name-part-type="genus">Orthiopteris</tp:taxon-name-part> <tp:taxon-name-part taxon-name-part-type="species">campylura</tp:taxon-name-part> <tp:taxon-name-part taxon-name-part-type="infraspecific-rank">var.</tp:taxon-name-part> <tp:taxon-name-part taxon-name-part-type="variety">caudata</tp:taxon-name-part></tp:taxon-name> (Ridsdale 30654, L) <bold>f</bold> <italic><tp:taxon-name><tp:taxon-name-part taxon-name-part-type="genus">Orthiopteris</tp:taxon-name-part> <tp:taxon-name-part taxon-name-part-type="species">henriettae</tp:taxon-name-part></tp:taxon-name></italic> (Lam &amp; Meeuse 5892, L) <bold>g, h</bold> <italic><tp:taxon-name><tp:taxon-name-part taxon-name-part-type="genus">Orthiopteris</tp:taxon-name-part> <tp:taxon-name-part taxon-name-part-type="species">samoensis</tp:taxon-name-part></tp:taxon-name></italic> (Sledge 1563, L). All scale bars 10 µm.</p></caption><graphic xmlns:xlink="http://www.w3.org/1999/xlink" xlink:href="phytokeys-053-039-g006.jpg" position="float" orientation="portrait" xlink:type="simple" id="oo_47608.jpg"/></fig></tp:treatment-sec></tp:taxon-treatment>
