# Supplementary material for: Revision of the fern genus Orthiopteris (Saccolomataceae) in Malesia and adjacent regions
Source: PhytoKeys. 2015 Jul 21;(53):39–71. doi: 10.3897/phytokeys.53.4955 (PMC4547023; doi:10.3897/phytokeys.53.4955)
Supplement: XML Treatment for Orthiopteris samoensis [file phytokeys.53.4955-treatment12.xml]

<!DOCTYPE tp:taxon-treatment
  PUBLIC "-//TaxonX//DTD Taxonomic Treatment Publishing DTD v0 20100105//EN" "tax-treatment-NSO.dtd">
<tp:taxon-treatment xmlns:tp="http://www.plazi.org/taxpub"><tp:treatment-meta><kwd-group><label>Taxon classification</label><kwd><named-content content-type="kingdom">Plantae</named-content></kwd><kwd><named-content content-type="order">Polypodiales</named-content></kwd><kwd><named-content content-type="family">Saccolomataceae</named-content></kwd></kwd-group><mixed-citation publication-type="journal"><person-group><name><surname>Luong</surname><given-names>Thien Tam</given-names></name><name><surname>Hovenkamp</surname><given-names>Peter H.</given-names></name><name><surname>Sosef</surname><given-names>Marc S. M.</given-names></name></person-group><article-title>Revision of the fern genus <italic><tp:taxon-name><tp:taxon-name-part taxon-name-part-type="genus">Orthiopteris</tp:taxon-name-part></tp:taxon-name></italic> (<tp:taxon-name><tp:taxon-name-part taxon-name-part-type="family">Saccolomataceae</tp:taxon-name-part></tp:taxon-name>) in Malesia and adjacent regions</article-title><source>PhytoKeys</source><day>21</day><month>7</month><year>2015</year><volume>2015</volume><issue>53</issue><fpage>39</fpage><lpage>71</lpage><pub-id pub-id-type="doi">10.3897/phytokeys.53.4955</pub-id></mixed-citation></tp:treatment-meta><tp:nomenclature><label>6.</label><tp:taxon-name>
                        <tp:taxon-name-part taxon-name-part-type="genus">Orthiopteris</tp:taxon-name-part>
                        <tp:taxon-name-part taxon-name-part-type="species">samoensis</tp:taxon-name-part>
                        <object-id xmlns:xlink="http://www.w3.org/1999/xlink" content-type="ipni" xlink:type="simple">urn:lsid:ipni.org:names:77148375-1</object-id>
                    </tp:taxon-name><tp:taxon-authority>P.H.Hovenkamp &amp; T.T.Luong</tp:taxon-authority><tp:taxon-status xmlns:xlink="http://www.w3.org/1999/xlink" xlink:type="simple">spec. nov.</tp:taxon-status><xref ref-type="fig" rid="F2">Figs 2c</xref><xref ref-type="fig" rid="F3">, 3t</xref><xref ref-type="fig" rid="F3">, 3u, v</xref><xref ref-type="fig" rid="F4">, 4g, h</xref><xref ref-type="fig" rid="F6">, 6g, h</xref><!--PageBreak--></tp:nomenclature><tp:treatment-sec sec-type="Diagnosis"><title>Diagnosis.</title><p>Differs from all other <italic><tp:taxon-name><tp:taxon-name-part taxon-name-part-type="genus">Orthiopteris</tp:taxon-name-part></tp:taxon-name></italic> species in relatively dense scales on lower surface of the lamina.</p></tp:treatment-sec><tp:treatment-sec sec-type="Type"><title>Type.</title><p>SAMOA. Savai’i, 31 December 1905, <italic>Vaupel 312</italic> (holo: L, 3 sheets: L0319870, L0319927, L0319847, iso: MO, U).</p></tp:treatment-sec><tp:treatment-sec sec-type="Description"><title>Description.</title><p>Rhizome erect, rising at least 50 cm above ground, diameter unknown. Rhizome scales unknown. Fronds 150–200 cm (complete fronds not seen); stipes stout, ca. 70 cm long, 0.5–0.8 cm across (at base), light brown; lamina probably deltoid, quadripinnate, 100–150 cm long, at least 60 cm wide, firm- herbaceous, brownish green when dry, scaly with scattered scales on abaxial surface, denser at base of segments, and on veins and base of rachis; pinnae at 45–50° to rachis, separated or slightly overlapping, stalk 1.6 cm, including stalk up to 30–45 × 15–20 cm, lanceolate; ultimate segments 1.0–2.0 × 0.4-0.8 cm, sessile or very short stalked, narrowly trapezoid, apex obtuse to acute, margin with weak cartilaginous border; shallowly incised to 0.3-1.0 mm from veins; lobes obtuse to acute, veins in lobes form 3–6 forks, yellow green, weakly contrasting with lamina, percurrent. Scales on rachis irregularly triagular, basifixed, 0.4–1.4 × 0.4–0.9 mm. Sori lateral on lobes, symmetric, not reflexed, in one plane with lamina wings, 0.5–0.8 × 0.6–0.75 mm, suborbicular to funnelform, widest at mouth; inner indusium brown to dark brown, firm, slightly shorter or equal to outer indusium, rarely longer, apex with a rounded to truncate, 0.1–0.2 mm long lobe, eroded, ca. ¼ length of sorus; outer indusium truncate, shallowly lobed or eroded; sporangia 5–10 per sorus, capsule globose and rounded at apex, gradually narrowed toward base, indurated annulus cells 17–19, clearly unequal; spores in polar view 30–33 µm, in lateral view 23–27 µm.</p></tp:treatment-sec><tp:treatment-sec sec-type="Distribution"><title>Distribution.</title><p>endemic to Samoa (Upolu, Savaii).</p></tp:treatment-sec><tp:treatment-sec sec-type="Ecology"><title>Ecology.</title><p>Terrestrial, medium wet forest, at 600–900m altitude</p></tp:treatment-sec><tp:treatment-sec sec-type="Etymology"><title>Etymology.</title><p>The specific epithet refers to the type locality.</p></tp:treatment-sec><tp:treatment-sec sec-type="Discussion"><title>Discussion.</title><p>The key character to separate this newly recognised species from the others are the many scales covering the abaxial surface of lamina. <italic><tp:taxon-name><tp:taxon-name-part taxon-name-part-type="genus">Orthiopteris</tp:taxon-name-part> <tp:taxon-name-part taxon-name-part-type="species">campylura</tp:taxon-name-part></tp:taxon-name></italic> may have some scales on the lower lamina surface, but these are sparser, smaller and narrower. Apart from the laminal scales, <italic><tp:taxon-name><tp:taxon-name-part taxon-name-part-type="genus">Orthiopteris</tp:taxon-name-part> <tp:taxon-name-part taxon-name-part-type="species">samoensis</tp:taxon-name-part></tp:taxon-name></italic> most closely resembles <tp:taxon-name><tp:taxon-name-part taxon-name-part-type="genus">Orthiopteris</tp:taxon-name-part> <tp:taxon-name-part taxon-name-part-type="species">campylura</tp:taxon-name-part> <tp:taxon-name-part taxon-name-part-type="infraspecific-rank">var.</tp:taxon-name-part> <tp:taxon-name-part taxon-name-part-type="variety">caudata</tp:taxon-name-part></tp:taxon-name> in terms of frond and sori shape, but the inner indusia of <italic><tp:taxon-name><tp:taxon-name-part taxon-name-part-type="genus">Orthiopteris</tp:taxon-name-part> <tp:taxon-name-part taxon-name-part-type="species">samoensis</tp:taxon-name-part></tp:taxon-name></italic> are not lobed.</p></tp:treatment-sec><tp:treatment-sec><!--Section generated to contain objects referenced in tp:taxon-treatment.--><fig id="F2" position="float" orientation="portrait"><label>Figure 2.</label><caption><p>Ultimate segments. Arrows show distance from base of the shallowest sinuses to nearest costule/vein. <bold>a</bold> <italic><tp:taxon-name><tp:taxon-name-part taxon-name-part-type="genus">Orthiopteris</tp:taxon-name-part> <tp:taxon-name-part taxon-name-part-type="species">ferulacea</tp:taxon-name-part></tp:taxon-name></italic>, Smith 8932 (K) <bold>b</bold> <italic><tp:taxon-name><tp:taxon-name-part taxon-name-part-type="genus">Orthiopteris</tp:taxon-name-part> <tp:taxon-name-part taxon-name-part-type="species">cicutarioides</tp:taxon-name-part></tp:taxon-name></italic>, Carr 13257 (K) <bold>c</bold> <italic><tp:taxon-name><tp:taxon-name-part taxon-name-part-type="genus">Orthiopteris</tp:taxon-name-part> <tp:taxon-name-part taxon-name-part-type="species">samoensis</tp:taxon-name-part></tp:taxon-name></italic>, Reinecke 97a (L) <bold>d</bold> <italic><tp:taxon-name><tp:taxon-name-part taxon-name-part-type="genus">Orthiopteris</tp:taxon-name-part> <tp:taxon-name-part taxon-name-part-type="species">trichophylla</tp:taxon-name-part></tp:taxon-name></italic>, Brass 12239 (L) <bold>e</bold> <tp:taxon-name><tp:taxon-name-part taxon-name-part-type="genus">Orthiopteris</tp:taxon-name-part> <tp:taxon-name-part taxon-name-part-type="species">campylura</tp:taxon-name-part> <tp:taxon-name-part taxon-name-part-type="infraspecific-rank">var.</tp:taxon-name-part> <tp:taxon-name-part taxon-name-part-type="variety">cautada</tp:taxon-name-part></tp:taxon-name>, Carr 12518 (L) <bold>f</bold> <tp:taxon-name><tp:taxon-name-part taxon-name-part-type="genus">Orthiopteris</tp:taxon-name-part> <tp:taxon-name-part taxon-name-part-type="species">campylura</tp:taxon-name-part> <tp:taxon-name-part taxon-name-part-type="infraspecific-rank">var.</tp:taxon-name-part> <tp:taxon-name-part taxon-name-part-type="variety">laxa</tp:taxon-name-part></tp:taxon-name> Mueller s.n. (L) <bold>g</bold> <tp:taxon-name><tp:taxon-name-part taxon-name-part-type="genus">Orthiopteris</tp:taxon-name-part> <tp:taxon-name-part taxon-name-part-type="species">campylura</tp:taxon-name-part> <tp:taxon-name-part taxon-name-part-type="infraspecific-rank">var.</tp:taxon-name-part> <tp:taxon-name-part taxon-name-part-type="variety">kingii</tp:taxon-name-part></tp:taxon-name>, Brass 12941 (MICH) <bold>h</bold> <italic><tp:taxon-name><tp:taxon-name-part taxon-name-part-type="genus">Orthiopteris</tp:taxon-name-part> <tp:taxon-name-part taxon-name-part-type="species">henriettae</tp:taxon-name-part></tp:taxon-name></italic>, Lam &amp; Meeuse 5892 (L) <bold>i</bold> <tp:taxon-name><tp:taxon-name-part taxon-name-part-type="genus">Orthiopteris</tp:taxon-name-part> <tp:taxon-name-part taxon-name-part-type="species">campylura</tp:taxon-name-part> <tp:taxon-name-part taxon-name-part-type="infraspecific-rank">var.</tp:taxon-name-part> <tp:taxon-name-part taxon-name-part-type="variety">insularis</tp:taxon-name-part></tp:taxon-name> Braithwaite 4110 (L). All scale bars 1 mm.</p></caption><graphic xmlns:xlink="http://www.w3.org/1999/xlink" xlink:href="phytokeys-053-039-g002.jpg" position="float" orientation="portrait" xlink:type="simple" id="oo_47604.jpg"/></fig><fig id="F3" position="float" orientation="portrait"><label>Figure 3.</label><caption><p>Sori of <italic><tp:taxon-name><tp:taxon-name-part taxon-name-part-type="genus">Orthiopteris</tp:taxon-name-part></tp:taxon-name></italic> seen from abaxial side. <bold>a, b</bold> <tp:taxon-name><tp:taxon-name-part taxon-name-part-type="genus">Orthiopteris</tp:taxon-name-part> <tp:taxon-name-part taxon-name-part-type="species">campylura</tp:taxon-name-part> <tp:taxon-name-part taxon-name-part-type="infraspecific-rank">var.</tp:taxon-name-part> <tp:taxon-name-part taxon-name-part-type="variety">campylura</tp:taxon-name-part></tp:taxon-name> (Cuming 119, MICH) <bold>c</bold> <tp:taxon-name><tp:taxon-name-part taxon-name-part-type="genus">Orthiopteris</tp:taxon-name-part> <tp:taxon-name-part taxon-name-part-type="species">campylura</tp:taxon-name-part> <tp:taxon-name-part taxon-name-part-type="infraspecific-rank">var.</tp:taxon-name-part> <tp:taxon-name-part taxon-name-part-type="variety">kingii</tp:taxon-name-part></tp:taxon-name> (Brass 12941, MICH) <bold>d</bold> <italic><tp:taxon-name><tp:taxon-name-part taxon-name-part-type="genus">Orthiopteris</tp:taxon-name-part> <tp:taxon-name-part taxon-name-part-type="species">trichophylla</tp:taxon-name-part></tp:taxon-name></italic> (Brass 12239, L) <bold>e</bold> <italic><tp:taxon-name><tp:taxon-name-part taxon-name-part-type="genus">Orthiopteris</tp:taxon-name-part> <tp:taxon-name-part taxon-name-part-type="species">tenuis</tp:taxon-name-part></tp:taxon-name></italic> (Smith 9154, L) <bold>f</bold> <italic><tp:taxon-name><tp:taxon-name-part taxon-name-part-type="genus">Orthiopteris</tp:taxon-name-part> <tp:taxon-name-part taxon-name-part-type="species">tenuis</tp:taxon-name-part></tp:taxon-name></italic> (Smith 7274, L) <bold>g</bold> <tp:taxon-name><tp:taxon-name-part taxon-name-part-type="genus">Orthiopteris</tp:taxon-name-part> <tp:taxon-name-part taxon-name-part-type="species">campylura</tp:taxon-name-part> <tp:taxon-name-part taxon-name-part-type="infraspecific-rank">var.</tp:taxon-name-part> <tp:taxon-name-part taxon-name-part-type="variety">caudata</tp:taxon-name-part></tp:taxon-name> (Carr 12518, L) <bold>h</bold> <italic><tp:taxon-name><tp:taxon-name-part taxon-name-part-type="genus">Orthiopteris</tp:taxon-name-part> <tp:taxon-name-part taxon-name-part-type="species">cicutarioides</tp:taxon-name-part></tp:taxon-name></italic> (Carr 13257, K) <bold>i, j</bold> <tp:taxon-name><tp:taxon-name-part taxon-name-part-type="genus">Orthiopteris</tp:taxon-name-part> <tp:taxon-name-part taxon-name-part-type="species">campylura</tp:taxon-name-part> <tp:taxon-name-part taxon-name-part-type="infraspecific-rank">var.</tp:taxon-name-part> <tp:taxon-name-part taxon-name-part-type="variety">insularis</tp:taxon-name-part></tp:taxon-name> (Braithwaite 4110, L) <bold>k</bold> <italic><tp:taxon-name><tp:taxon-name-part taxon-name-part-type="genus">Orthiopteris</tp:taxon-name-part> <tp:taxon-name-part taxon-name-part-type="species">tenuis</tp:taxon-name-part></tp:taxon-name></italic> (small segment) (Degener 14648, L) <bold>l</bold> <italic><tp:taxon-name><tp:taxon-name-part taxon-name-part-type="genus">Orthiopteris</tp:taxon-name-part> <tp:taxon-name-part taxon-name-part-type="species">ferulacea</tp:taxon-name-part></tp:taxon-name></italic> (Smith 8932, K) <bold>m, n</bold> <italic><tp:taxon-name><tp:taxon-name-part taxon-name-part-type="genus">Orthiopteris</tp:taxon-name-part> <tp:taxon-name-part taxon-name-part-type="species">firma</tp:taxon-name-part></tp:taxon-name></italic> (Schlechter 14890, L) <bold>o, p</bold> <tp:taxon-name><tp:taxon-name-part taxon-name-part-type="genus">Orthiopteris</tp:taxon-name-part> <tp:taxon-name-part taxon-name-part-type="species">campylura</tp:taxon-name-part> <tp:taxon-name-part taxon-name-part-type="infraspecific-rank">var.</tp:taxon-name-part> <tp:taxon-name-part taxon-name-part-type="variety">laxa</tp:taxon-name-part></tp:taxon-name> (Mueller s.n., L) <bold>q, r</bold> <italic><tp:taxon-name><tp:taxon-name-part taxon-name-part-type="genus">Orthiopteris</tp:taxon-name-part> <tp:taxon-name-part taxon-name-part-type="species">henriettae</tp:taxon-name-part></tp:taxon-name></italic> (Lam &amp; Meeuse 5892, L) <bold>s</bold> <italic><tp:taxon-name><tp:taxon-name-part taxon-name-part-type="genus">Orthiopteris</tp:taxon-name-part> <tp:taxon-name-part taxon-name-part-type="species">henriettae</tp:taxon-name-part></tp:taxon-name></italic>. <bold>t</bold> <italic><tp:taxon-name><tp:taxon-name-part taxon-name-part-type="genus">Orthiopteris</tp:taxon-name-part> <tp:taxon-name-part taxon-name-part-type="species">samoensis</tp:taxon-name-part></tp:taxon-name></italic> (Reinecke 97a, L) <bold>u, v</bold> <italic><tp:taxon-name><tp:taxon-name-part taxon-name-part-type="genus">Orthiopteris</tp:taxon-name-part> <tp:taxon-name-part taxon-name-part-type="species">samoensis</tp:taxon-name-part></tp:taxon-name></italic> (Vaupel 312, L). All scale bars 1 mm, oi = outer indusium, ii = inner indusium.</p></caption><graphic xmlns:xlink="http://www.w3.org/1999/xlink" xlink:href="phytokeys-053-039-g003.jpg" position="float" orientation="portrait" xlink:type="simple" id="oo_47605.jpg"/></fig><fig id="F4" position="float" orientation="portrait"><label>Figure 4.</label><caption><p><bold>a–d</bold> Rhizome scales and <bold>e–h</bold> rachis scales of <italic><tp:taxon-name><tp:taxon-name-part taxon-name-part-type="genus">Orthiopteris</tp:taxon-name-part></tp:taxon-name></italic>. <bold>a</bold> <italic><tp:taxon-name><tp:taxon-name-part taxon-name-part-type="genus">Orthiopteris</tp:taxon-name-part> <tp:taxon-name-part taxon-name-part-type="species">cicutarioides</tp:taxon-name-part></tp:taxon-name></italic> (Carr 13257, L) <bold>b</bold> <italic><tp:taxon-name><tp:taxon-name-part taxon-name-part-type="genus">Orthiopteris</tp:taxon-name-part> <tp:taxon-name-part taxon-name-part-type="species">ferulacea</tp:taxon-name-part></tp:taxon-name></italic> (Smith 8932) <bold>c</bold> <italic><tp:taxon-name><tp:taxon-name-part taxon-name-part-type="genus">Orthiopteris</tp:taxon-name-part> <tp:taxon-name-part taxon-name-part-type="species">firma</tp:taxon-name-part></tp:taxon-name></italic> (Green 1793, K) <bold>d</bold> <tp:taxon-name><tp:taxon-name-part taxon-name-part-type="genus">Orthiopteris</tp:taxon-name-part> <tp:taxon-name-part taxon-name-part-type="species">campylura</tp:taxon-name-part> <tp:taxon-name-part taxon-name-part-type="infraspecific-rank">var.</tp:taxon-name-part> <tp:taxon-name-part taxon-name-part-type="variety">kingi</tp:taxon-name-part></tp:taxon-name> (Hoogland &amp; Craven 10162, L) <bold>e, f</bold> <tp:taxon-name><tp:taxon-name-part taxon-name-part-type="genus">Orthiopteris</tp:taxon-name-part> <tp:taxon-name-part taxon-name-part-type="species">campylura</tp:taxon-name-part> <tp:taxon-name-part taxon-name-part-type="infraspecific-rank">var.</tp:taxon-name-part> <tp:taxon-name-part taxon-name-part-type="variety">kingi</tp:taxon-name-part></tp:taxon-name> (Larhing 6910, L) <bold>g, h</bold> <italic><tp:taxon-name><tp:taxon-name-part taxon-name-part-type="genus">Orthiopteris</tp:taxon-name-part> <tp:taxon-name-part taxon-name-part-type="species">samoensis</tp:taxon-name-part></tp:taxon-name></italic> (Reinecke 97a, L). Scale bars: 1 mm (<bold>a–d</bold>), 0.1 mm (<bold>e–h</bold>).</p></caption><graphic xmlns:xlink="http://www.w3.org/1999/xlink" xlink:href="phytokeys-053-039-g004.jpg" position="float" orientation="portrait" xlink:type="simple" id="oo_47606.jpg"/></fig><fig id="F6" position="float" orientation="portrait"><label>Figure 6.</label><caption><p><italic><tp:taxon-name><tp:taxon-name-part taxon-name-part-type="genus">Orthiopteris</tp:taxon-name-part></tp:taxon-name></italic> spores. <bold>a, b</bold> <italic><tp:taxon-name><tp:taxon-name-part taxon-name-part-type="genus">Orthiopteris</tp:taxon-name-part> <tp:taxon-name-part taxon-name-part-type="species">firma</tp:taxon-name-part></tp:taxon-name></italic> (Guillaumin &amp; Baumann-Bodenheim 10318, L) <bold>c</bold> <italic><tp:taxon-name><tp:taxon-name-part taxon-name-part-type="genus">Orthiopteris</tp:taxon-name-part> <tp:taxon-name-part taxon-name-part-type="species">tenuis</tp:taxon-name-part></tp:taxon-name></italic> (Smith 9154, L) <bold>d</bold> <tp:taxon-name><tp:taxon-name-part taxon-name-part-type="genus">Orthiopteris</tp:taxon-name-part> <tp:taxon-name-part taxon-name-part-type="species">campylura</tp:taxon-name-part> <tp:taxon-name-part taxon-name-part-type="infraspecific-rank">var.</tp:taxon-name-part> <tp:taxon-name-part taxon-name-part-type="variety">campylura</tp:taxon-name-part></tp:taxon-name> (Elmer 11717, L) <bold>e</bold> <tp:taxon-name><tp:taxon-name-part taxon-name-part-type="genus">Orthiopteris</tp:taxon-name-part> <tp:taxon-name-part taxon-name-part-type="species">campylura</tp:taxon-name-part> <tp:taxon-name-part taxon-name-part-type="infraspecific-rank">var.</tp:taxon-name-part> <tp:taxon-name-part taxon-name-part-type="variety">caudata</tp:taxon-name-part></tp:taxon-name> (Ridsdale 30654, L) <bold>f</bold> <italic><tp:taxon-name><tp:taxon-name-part taxon-name-part-type="genus">Orthiopteris</tp:taxon-name-part> <tp:taxon-name-part taxon-name-part-type="species">henriettae</tp:taxon-name-part></tp:taxon-name></italic> (Lam &amp; Meeuse 5892, L) <bold>g, h</bold> <italic><tp:taxon-name><tp:taxon-name-part taxon-name-part-type="genus">Orthiopteris</tp:taxon-name-part> <tp:taxon-name-part taxon-name-part-type="species">samoensis</tp:taxon-name-part></tp:taxon-name></italic> (Sledge 1563, L). All scale bars 10 µm.</p></caption><graphic xmlns:xlink="http://www.w3.org/1999/xlink" xlink:href="phytokeys-053-039-g006.jpg" position="float" orientation="portrait" xlink:type="simple" id="oo_47608.jpg"/></fig></tp:treatment-sec></tp:taxon-treatment>
