# Supplementary material for: Revision of the fern genus Orthiopteris (Saccolomataceae) in Malesia and adjacent regions
Source: PhytoKeys. 2015 Jul 21;(53):39–71. doi: 10.3897/phytokeys.53.4955 (PMC4547023; doi:10.3897/phytokeys.53.4955)
Supplement: XML Treatment for Orthiopteris tenuis [file phytokeys.53.4955-treatment13.xml]

<!DOCTYPE tp:taxon-treatment
  PUBLIC "-//TaxonX//DTD Taxonomic Treatment Publishing DTD v0 20100105//EN" "tax-treatment-NSO.dtd">
<tp:taxon-treatment xmlns:tp="http://www.plazi.org/taxpub"><tp:treatment-meta><kwd-group><label>Taxon classification</label><kwd><named-content content-type="kingdom">Plantae</named-content></kwd><kwd><named-content content-type="order">Polypodiales</named-content></kwd><kwd><named-content content-type="family">Saccolomataceae</named-content></kwd></kwd-group><mixed-citation publication-type="journal"><person-group><name><surname>Luong</surname><given-names>Thien Tam</given-names></name><name><surname>Hovenkamp</surname><given-names>Peter H.</given-names></name><name><surname>Sosef</surname><given-names>Marc S. M.</given-names></name></person-group><article-title>Revision of the fern genus <italic><tp:taxon-name><tp:taxon-name-part taxon-name-part-type="genus">Orthiopteris</tp:taxon-name-part></tp:taxon-name></italic> (<tp:taxon-name><tp:taxon-name-part taxon-name-part-type="family">Saccolomataceae</tp:taxon-name-part></tp:taxon-name>) in Malesia and adjacent regions</article-title><source>PhytoKeys</source><day>21</day><month>7</month><year>2015</year><volume>2015</volume><issue>53</issue><fpage>39</fpage><lpage>71</lpage><pub-id pub-id-type="doi">10.3897/phytokeys.53.4955</pub-id></mixed-citation></tp:treatment-meta><tp:nomenclature><label>7.</label><tp:taxon-name>
                        <tp:taxon-name-part taxon-name-part-type="genus">Orthiopteris</tp:taxon-name-part>
                        <tp:taxon-name-part taxon-name-part-type="species">tenuis</tp:taxon-name-part>
                    </tp:taxon-name><tp:taxon-authority>(Brack.) Brownlie, Nova Hedwigia 55 (Pterid. Fl. Fiji): 115. 1977.</tp:taxon-authority><xref ref-type="fig" rid="F3">Figs 3e, f, k</xref><tp:nomenclature-citation-list><tp:nomenclature-citation><tp:taxon-name><tp:taxon-name-part taxon-name-part-type="genus">Microlepia</tp:taxon-name-part> <tp:taxon-name-part taxon-name-part-type="species">tenuis</tp:taxon-name-part></tp:taxon-name><comment> Brack., U.S. Expl. Exped., Filic. 16: 236. 1854.</comment></tp:nomenclature-citation><tp:nomenclature-citation><tp:taxon-name><tp:taxon-name-part taxon-name-part-type="genus">Microlepia</tp:taxon-name-part> <tp:taxon-name-part taxon-name-part-type="species">papillosa</tp:taxon-name-part></tp:taxon-name><comment> Brack. U.S. Expl. Exped., Filic. 16: 237, t. 34, fig. 1. 1854. Type. FIJI. <italic>U.S South Pacific Exploring Expedition s.n.</italic> (number 4 in <xref ref-type="bibr" rid="B7">Brackenridge 1854</xref>) (Holo: US, 00134882*[<ext-link xmlns:xlink="http://www.w3.org/1999/xlink" ext-link-type="uri" xlink:href="http://plants.jstor.org/stable/10.5555/al.ap.specimen.us00134882" xlink:type="simple">http://plants.jstor.org/stable/10.5555/al.ap.specimen.us00134882</ext-link>]; iso: K, 000794859*).</comment></tp:nomenclature-citation><tp:nomenclature-citation><tp:taxon-name><tp:taxon-name-part taxon-name-part-type="genus">Saccoloma</tp:taxon-name-part> <tp:taxon-name-part taxon-name-part-type="species">tenue</tp:taxon-name-part></tp:taxon-name><comment> (Brack.) Mett., Ann. Sci. Nat., Bot. sér. 4, 15: 80. 1861. Type. Based on <italic><tp:taxon-name><tp:taxon-name-part taxon-name-part-type="genus">Microlepia</tp:taxon-name-part> <tp:taxon-name-part taxon-name-part-type="species">tenuis</tp:taxon-name-part></tp:taxon-name></italic> Brack.</comment></tp:nomenclature-citation><tp:nomenclature-citation><tp:taxon-name><tp:taxon-name-part taxon-name-part-type="genus">Saccoloma</tp:taxon-name-part> <tp:taxon-name-part taxon-name-part-type="species">papillosa</tp:taxon-name-part></tp:taxon-name><comment> (Brack.) Mett., Ann. Sci. Nat., Bot. sér. 4, 15: 80. 1861. Type. Based on <italic><tp:taxon-name><tp:taxon-name-part taxon-name-part-type="genus">Microlepia</tp:taxon-name-part> <tp:taxon-name-part taxon-name-part-type="species">papillosa</tp:taxon-name-part></tp:taxon-name></italic> Brack.</comment></tp:nomenclature-citation></tp:nomenclature-citation-list></tp:nomenclature><tp:treatment-sec sec-type="Type"><title>Type.</title><p>FIJI. <italic>U.S South Pacific Exploring Expedition s.n.</italic> (number 3 in <xref ref-type="bibr" rid="B7">Brackenridge 1854</xref>) (Holo: US, 00134883* [<ext-link xmlns:xlink="http://www.w3.org/1999/xlink" ext-link-type="uri" xlink:href="http://plants.jstor.org/stable/10.5555/al.ap.specimen.us00134883" xlink:type="simple">http://plants.jstor.org/stable/10.5555/al.ap.specimen.us00134883</ext-link>]; iso: K &amp; NY, K000794860*, NY 00127936*).</p></tp:treatment-sec><tp:treatment-sec sec-type="Description"><title>Description.</title><p>Rhizome erect, rising at 5–60 cm above ground, diameter 1.5–10 cm. Rhizome scales pseudopeltate, 4–8 × 0.7–1 mm, narrow, linear lanceolate, usually falcate and suddenly contracted into a long thin acumen. Fronds 100–170 × 40–50 <!--PageBreak-->cm; stipes slender, 30–70 cm long, 0.3–0.8 cm across (at base), dark brown; lamina deltoid, widest at base, tripinnate, sometimes quadripinnate in large plants, ca. 70 × 40 cm, herbaceous, lively green when dry, glabrous; pinnae at 35–45° to rachis, largest at base, separated or slightly overlapping, stalk 1–2 cm, including stalk up to 26 × 12 cm, lanceolate, first basiscopic pinnules of lowest pinnae enlarged; ultimate segments 1.5–2.0 × 0.7–1.0 cm, sessile or very short stalked, trapezoid to narrowly so near frond apex, apex obtuse to acute or attenuate, margin with weak cartilaginous border; shallowly to deeply incised to 0.2–2.0 mm (see discussion) from veins; lobes acute, veins in lobes with 1–3 forks, bright green, strongly contrasting to the lamina, percurrent, sometimes ending just below apex. Scales on rachis absent, absent. Sori apical on small lobes, lateral on larger lobes, asymmetric, sometimes symmetric, not reflexed, in one plane with lamina wings, ca. 1.5 × 1 mm, funnelform, sometimes ovate, widest at middle to 2/3 from base; inner indusium yellow bright green, contrasting in colour with lamina, firm, 1/2–2/3 as long as outer indusium, apex with obtuse to acute lobe, slightly eroded, ca. 0.25–0.5 the length of inner indusium; outer indusium obtuse, sometimes acute, truncate or emarginate with 1–2 shallow sinuses; sporangia 7–10 per sorus, capsule globose and rounded at apex, gradually narrowed toward base, indurated annulus cells 17–22, ±equal; spores in polar view 30–35 µm, in lateral view 25–27 µm.</p></tp:treatment-sec><tp:treatment-sec sec-type="Distribution"><title>Distribution.</title><p>Endemic to Fiji (Viti Levu, Vanua Levu, Ovalau).</p></tp:treatment-sec><tp:treatment-sec sec-type="Ecology"><title>Ecology.</title><p>Terrestrial, dense forest, bank along stream, at 0–1000 m altitude.</p></tp:treatment-sec><tp:treatment-sec sec-type="Discussion"><title>Discussion.</title><p>This species is highly variable in terms of frond dissection, and sorus shape. Plants from higher altitudes (above ca. 500 m) have larger fronds and furthermore differ from the lowland plants in ultimate segments being deeply incised (distance of lamina from base of sinuses to costules less than 0.5 mm), and sori with almost equally long inner- and outer indusium. In contrast, the lowland plants have ultimate segments more shallowly incised (distance of lamina from base of sinuses to costules more than 0.5 mm), and sori with a large difference in length between inner and outer indusia. We could not separate the two forms because of the presence of intermediate specimens.</p><!--PageBreak--></tp:treatment-sec><tp:treatment-sec><!--Section generated to contain objects referenced in tp:taxon-treatment.--><fig id="F3" position="float" orientation="portrait"><label>Figure 3.</label><caption><p>Sori of <italic><tp:taxon-name><tp:taxon-name-part taxon-name-part-type="genus">Orthiopteris</tp:taxon-name-part></tp:taxon-name></italic> seen from abaxial side. <bold>a, b</bold> <tp:taxon-name><tp:taxon-name-part taxon-name-part-type="genus">Orthiopteris</tp:taxon-name-part> <tp:taxon-name-part taxon-name-part-type="species">campylura</tp:taxon-name-part> <tp:taxon-name-part taxon-name-part-type="infraspecific-rank">var.</tp:taxon-name-part> <tp:taxon-name-part taxon-name-part-type="variety">campylura</tp:taxon-name-part></tp:taxon-name> (Cuming 119, MICH) <bold>c</bold> <tp:taxon-name><tp:taxon-name-part taxon-name-part-type="genus">Orthiopteris</tp:taxon-name-part> <tp:taxon-name-part taxon-name-part-type="species">campylura</tp:taxon-name-part> <tp:taxon-name-part taxon-name-part-type="infraspecific-rank">var.</tp:taxon-name-part> <tp:taxon-name-part taxon-name-part-type="variety">kingii</tp:taxon-name-part></tp:taxon-name> (Brass 12941, MICH) <bold>d</bold> <italic><tp:taxon-name><tp:taxon-name-part taxon-name-part-type="genus">Orthiopteris</tp:taxon-name-part> <tp:taxon-name-part taxon-name-part-type="species">trichophylla</tp:taxon-name-part></tp:taxon-name></italic> (Brass 12239, L) <bold>e</bold> <italic><tp:taxon-name><tp:taxon-name-part taxon-name-part-type="genus">Orthiopteris</tp:taxon-name-part> <tp:taxon-name-part taxon-name-part-type="species">tenuis</tp:taxon-name-part></tp:taxon-name></italic> (Smith 9154, L) <bold>f</bold> <italic><tp:taxon-name><tp:taxon-name-part taxon-name-part-type="genus">Orthiopteris</tp:taxon-name-part> <tp:taxon-name-part taxon-name-part-type="species">tenuis</tp:taxon-name-part></tp:taxon-name></italic> (Smith 7274, L) <bold>g</bold> <tp:taxon-name><tp:taxon-name-part taxon-name-part-type="genus">Orthiopteris</tp:taxon-name-part> <tp:taxon-name-part taxon-name-part-type="species">campylura</tp:taxon-name-part> <tp:taxon-name-part taxon-name-part-type="infraspecific-rank">var.</tp:taxon-name-part> <tp:taxon-name-part taxon-name-part-type="variety">caudata</tp:taxon-name-part></tp:taxon-name> (Carr 12518, L) <bold>h</bold> <italic><tp:taxon-name><tp:taxon-name-part taxon-name-part-type="genus">Orthiopteris</tp:taxon-name-part> <tp:taxon-name-part taxon-name-part-type="species">cicutarioides</tp:taxon-name-part></tp:taxon-name></italic> (Carr 13257, K) <bold>i, j</bold> <tp:taxon-name><tp:taxon-name-part taxon-name-part-type="genus">Orthiopteris</tp:taxon-name-part> <tp:taxon-name-part taxon-name-part-type="species">campylura</tp:taxon-name-part> <tp:taxon-name-part taxon-name-part-type="infraspecific-rank">var.</tp:taxon-name-part> <tp:taxon-name-part taxon-name-part-type="variety">insularis</tp:taxon-name-part></tp:taxon-name> (Braithwaite 4110, L) <bold>k</bold> <italic><tp:taxon-name><tp:taxon-name-part taxon-name-part-type="genus">Orthiopteris</tp:taxon-name-part> <tp:taxon-name-part taxon-name-part-type="species">tenuis</tp:taxon-name-part></tp:taxon-name></italic> (small segment) (Degener 14648, L) <bold>l</bold> <italic><tp:taxon-name><tp:taxon-name-part taxon-name-part-type="genus">Orthiopteris</tp:taxon-name-part> <tp:taxon-name-part taxon-name-part-type="species">ferulacea</tp:taxon-name-part></tp:taxon-name></italic> (Smith 8932, K) <bold>m, n</bold> <italic><tp:taxon-name><tp:taxon-name-part taxon-name-part-type="genus">Orthiopteris</tp:taxon-name-part> <tp:taxon-name-part taxon-name-part-type="species">firma</tp:taxon-name-part></tp:taxon-name></italic> (Schlechter 14890, L) <bold>o, p</bold> <tp:taxon-name><tp:taxon-name-part taxon-name-part-type="genus">Orthiopteris</tp:taxon-name-part> <tp:taxon-name-part taxon-name-part-type="species">campylura</tp:taxon-name-part> <tp:taxon-name-part taxon-name-part-type="infraspecific-rank">var.</tp:taxon-name-part> <tp:taxon-name-part taxon-name-part-type="variety">laxa</tp:taxon-name-part></tp:taxon-name> (Mueller s.n., L) <bold>q, r</bold> <italic><tp:taxon-name><tp:taxon-name-part taxon-name-part-type="genus">Orthiopteris</tp:taxon-name-part> <tp:taxon-name-part taxon-name-part-type="species">henriettae</tp:taxon-name-part></tp:taxon-name></italic> (Lam &amp; Meeuse 5892, L) <bold>s</bold> <italic><tp:taxon-name><tp:taxon-name-part taxon-name-part-type="genus">Orthiopteris</tp:taxon-name-part> <tp:taxon-name-part taxon-name-part-type="species">henriettae</tp:taxon-name-part></tp:taxon-name></italic>. <bold>t</bold> <italic><tp:taxon-name><tp:taxon-name-part taxon-name-part-type="genus">Orthiopteris</tp:taxon-name-part> <tp:taxon-name-part taxon-name-part-type="species">samoensis</tp:taxon-name-part></tp:taxon-name></italic> (Reinecke 97a, L) <bold>u, v</bold> <italic><tp:taxon-name><tp:taxon-name-part taxon-name-part-type="genus">Orthiopteris</tp:taxon-name-part> <tp:taxon-name-part taxon-name-part-type="species">samoensis</tp:taxon-name-part></tp:taxon-name></italic> (Vaupel 312, L). All scale bars 1 mm, oi = outer indusium, ii = inner indusium.</p></caption><graphic xmlns:xlink="http://www.w3.org/1999/xlink" xlink:href="phytokeys-053-039-g003.jpg" position="float" orientation="portrait" xlink:type="simple" id="oo_47605.jpg"/></fig></tp:treatment-sec><ref-list><ref id="B7"><mixed-citation xmlns:xlink="http://www.w3.org/1999/xlink" xlink:type="simple"><person-group><name name-style="western"><surname>Brackenridge</surname><given-names>WD</given-names></name></person-group> (<year>1854</year>) <source>United States Exploring Expedition. 16. Filices</source>. <publisher-name>C. Sherman</publisher-name>, <publisher-loc>Philadelphia</publisher-loc>. </mixed-citation></ref></ref-list></tp:taxon-treatment>
